# Supplementary material for: Bidirectional hybrid erythritol-inducible promoter for synthetic biology in Yarrowia lipolytica
Source: Microb Cell Fact. 2023 Jan 12;22:7. doi: 10.1186/s12934-023-02020-6 (PMC9835291; doi:10.1186/s12934-023-02020-6)
Supplement: Supplementary file 1 — Additional file 1: Yarrowia-E150-F(238146-262831).gb: annotated sequence of the erythritol locus in E150 strain in chromosome F coordinate 238146-262831. [file 12934_2023_2020_MOESM1_ESM.gb]

LOCUS       Exported               24686 bp ds-DNA     linear   PLN 30-APR-2020
DEFINITION  Yarrowia lipolytica E150 erythritol catabolism genes cluster
            Got from http://gryc.inra.fr/.
ACCESSION   .
VERSION     .
KEYWORDS    .
SOURCE      Yarrowia lipolytica E150
  ORGANISM  Yarrowia lipolytica E150
REFERENCE   1  (bases 1 to 24686)
  AUTHORS   Esteban Lebrun
  TITLE     Direct Submission
  JOURNAL   Exported Thursday, Apr 30, 2020 from SnapGene 4.3.10
            https://www.snapgene.com
FEATURES             Location/Qualifiers
     source          1..24686
                     /organism="Yarrowia lipolytica E150"
                     /mol_type="genomic DNA"
     CDS             complement(1001..2170)
                     /codon_start=1
                     /label=YALI0F01540g
                     /translation="MARKNRQTVLSGEFPLLKSIGLYATTIQGDGNCLFRSLADQLYGK
                     DDLKLAMVIRQSVVDYMKKHSAYFEIFYSSEWDESWEAYIDRMSRSSVYGGNLELAAFA
                     SAYQLDVVVYQADLRYVITPIDESKGEQRTELEADQGGERPEKVHIAYHTWEHYSSVRC
                     INGPHCGPPEITSAYLSSYVPKGSDLIADVTKDVGEWKIKQLRESLPFEVPDHLLAKVL
                     KEHEDVGEAVDYFLENGIPEEVEGKEEVVGETKIGRETGTGAPSVTEDVSMKEDTMEQV
                     AEPDATIETQKPTYAKTNIQSPTPTLDKKALRAQKAAERTAKREAKARKEAEDTGTKQK
                     GGKKDKARDKKEKQKARKREKKNEAKASTGGTSVDQSSTAETDYKVVMV"
     CDS             5349..8282
                     /codon_start=1
                     /label=EUF1 (YALI0F01562g)
                     /translation="MNELQFVVETGDVQSSRPASKKPKRTRRACLPCQGRKVSANRLSA
                     DTPTIISATDMSTHQLTQIRCNGGLPCETCIGRKVRCEYKDEDTKKGTDKSPSPAKNEV
                     FENRRLAQAQSPHVPHTQSPLQSHVQVAQKPAGKSPHQPAHMSPHLSPQAVHMSPQASH
                     MSPHTQPVHVQQHTQPPQSQPHTQQTKPQVGQTQPQSQPPAITSPLSIATSSSRGSTRQ
                     PYFRWLGATAIAPPRKGKFRLIAVNLASSAYSTVVMKQTAEGSAMEFQAPITSAGSANS
                     VNSNGSYFPTAIETPETQLPSIGPYSIPTKYIDVFYSHVSSILPYLPRKVFNQLLQAGE
                     VSEALLNAMAGLGLKMSSNSSPTESVSETENTAIKYSNRAKELVIRRLALPTVETVYTL
                     LLIAYNEFANDMDSGLWMWSGMAIRMCFDLGLHKADLPNLDEEHRETARNVFWSVVCLD
                     RLISSGTGRTVTVPLSQIEHHPPVGKKLTTGQTDPFPYLCKLLLLVGKVTDHLNSVDPS
                     QLSSSRSFASTQLASFHQDVSDFYTSLPPDLLFDVHNFQEFARIRQSQVFLLLHVWNQA
                     LILAVYHPTVVYARSAGTLGSVSVSGSSNVSLNNSRAPSPTGAVAGGGGGASSSAEDGP
                     KPAKKRKTTDPPLSGIDIGAISISDMVAFADLIDPLSFLCSPFASQPLLMAGVSCLTVL
                     RALSPANTPPHAIFTVKKSYHNTRNALQRLRSNWAGVSWLCETLDSLEREEEDVDLVGS
                     FTFEAPEVPSQEEPPTGSSARATATSASINHSSHASNKRWLVDALEENCPEEEMLGLVI
                     AGSRKLSLPIERQNEYYWDGNGGVATGTSNNGHDQVPTAAHHNAPRNHQQPRNHHHNNH
                     STNNANGPNSHPYISRQLCESPEPYFEEGYSQFYGQQAQQNHHIMQQGHNNADKPSAGS
                     SGGNNTSNESTNAPNRTNSREIPDPLDGDDFKSLLVGNMTLDEFLKM"
     CDS             complement(9149..9988)
                     /codon_start=1
                     /label=EYL2 (YALI0F01584g)
                     /translation="MSNTRQPVVAISLKMYFDPAKTLQFVSALAGIEQPDAELEKHGIT
                     GPVQDSSSTVATAALNHVELVVMPDFLSIRECTRLKNRLDEPLFNVGAQDCWQADEGAF
                     TGEVSPKHLAQLGVRYVEIGHAERRKQFGETNEWVINKSAACSRNSIIPWICIGEINKG
                     DIEACGDEVWEQIKPVLDNCTGQLVFAYEPVWAIGAPKPAESDHIIGVVSYLRKKIDAE
                     KETNNNDVRIVYGGSAGPGLVESLNGVVDGLFLGRFGHNPDNVKKVVEEVGAVASKR"
     CDS             complement(10976..12736)
                     /codon_start=1
                     /label=EYK1 (YALI0F01606g)
                     /translation="MSTKHLFNETDELVLKSLEGVQASRSASILSHRFKVLYNGTHSAD
                     RVAVLSGGGSGHEPAHAGFVGDNMLTGAICGPVFASPSAKQVEAGCKLVPSDKGHILVV
                     TNYTGDMLHFGLAAEKLKSQGHKVGIIKSADDVAVDRKSGGLVGRRGLAGTVLLDKIVG
                     GAAWDKLSFDECMAIGTEVAENTATASIGLDYCHVPGRSVENHVSLDQNECQFGLGIHN
                     EPGVKTINPVPAPESMVDTLLKYLVSQDDPERSFVKFKEGDEVILLANNLGGISTIEMR
                     AAVQLAREQLEKTHKIKSVRVLCGTFMSSLNAPGFSITLVNLSNGSHSKNVLKYLDAVS
                     DAPAWVNVAPPTSVKPFINEDKIFDDETSNIKAPTLDIPEQTVVAALTQASQNIIKAEP
                     QLTAWDTEMGDGDCGHTIEHGCRALLEYLNKNKSDPKALEIIPIVRAVVHITEEDMGGT
                     LGAIFGIFFASFLNALLLDPLSHKTDVNVTDKLVNAANTGLESLMNHTPARPGDRTVMD
                     VLIPYVQSLVSTKDIKEAALKAKQAAEGTKKIKPRLGRAVYVGEKDGELPPDPGAWAVY
                     ELVDGFANHK"
     promoter        12737..13174
                     /label=pEYK
     TATA_signal     12795..12799
     misc_feature    12926..12943
                     /label=Box B
     misc_feature    12963..12971
                     /label=Box A
     TATA_signal     13051..13062
     CDS             13175..13645
                     /codon_start=1
                     /label=EYL1 (YALI0F01628g)
                     /translation="MGFTIVVGCDEAGVDYKNRIKADLEKSPRVDKVIDVGVKASEDKT
                     AYPNIAIAAAEKVASGEADRAILICGTGLGVAISANKVAGVRAVTAHDSFSVERSILSN
                     NAQILCMGQRVVGIELARRLVAEWLTYEFDQTSASAAKVADIETYEKKHIAA"
     CDS             complement(15507..16448)
                     /codon_start=1
                     /label=EYD1 (YALI0F01650g)
                     /translation="MVSSAATSALPISAPYTFYPQARVPAPKKLVGLNAALEAQKNPEF
                     EVKPEIFKEFSLPDGVAIVTGGNSGIGLEYSVCLAELGATVYCLDMPETPSEEFLACQS
                     YVKRMPGNASLVFKRADVTDEETMNSLFQNIAETHGKIDVVIANAGVLGPRASCNEYPA
                     DWFRKVMDVNVTGVFITAQAASRQMIATKTSGSIIVTASMSGSIVNRDMPWCAYNASKA
                     AAAHLVKSMAAELGQFEIRVNSISPGHIQTAMTDVCLDAEPGLGNQWAFQNPMGRLGGV
                     SELRGVCAYLASSASSYTTGSDILVCGGHHVW"
     CDS             21098..23686
                     /codon_start=1
                     /label=YALI0F01672g
                     /translation="MFGGGEKKDDQIYKEGRGLFHKSTHSQQTTSNMPIDVQNTLEQLE
                     LSEKIALTAGVDIWHTVPIERLGVPSARTSDGPNGIRGTQFFNSEPAACLPASLGLGAT
                     WDQDLLYQVGELLAEESRAKSAHVVLAPTINIQRSPLGGRSFESFSEDPLLSGKLATQY
                     VKGLQDNKVAACIKHFVTNDQENGRMGSNSVVTDRALREIYLKPFEIAVREANPKAFMT
                     AYNKLNGTHVSEHDILGSVLRGEWKWRGLVMSDWFGTYSTSDAVNAGLDLEMPGPPRWR
                     GEQLTHAVLSNKVTTETLDERVTNVLELVKYAQESGIPFNGPESTNNTPKTRALLRKLV
                     ADSTVLLKNDANILPLDKTKKVAVIGPNAKATAFCGGGSASLRPYYTVSPFEGITSKTG
                     SEPDYAVGAYAHKELPDFASYLKSESGDEGIWDVRFYNDKRGAQDRKCFDQLTIEQTKL
                     FLFDYSHKDIPKNKIFYVDATATLKVPKDGVYDFGMTLLGTAKFFVDDKCVLDCTKDQE
                     NGNSFFGEGTKEKIGSIELKANKDYAIRLEFGSEATSPRERGGLVSNGGGAVQAGMARQ
                     AAAEDTIAEAVELAKRSEQVILFSGLNMAWESEGFDRPNLSLPPHNDALIEAVLDANPN
                     TVIVIQSGAPVEMPWASTAKTIVHATFGGNETGNGIADVLFGDVNPSAKLPITYPLKVQ
                     HTPSYYNFGHPKRTLYGEDVFVGYRHYEKVDREVLFPFGHGLSYTSFELSNLSVSKKDD
                     TVTVTVNVKNTGSKTGAEIVQVYVSQEKPSIVRPVKELRGFSKVELDAGKSDTVTVELD
                     VDQATSFWNEYISKWTSEADKYHIHVGTSSAGKHLEGEFEVKKTKNWLGL"
     CDS             complement(24345..24686)
                     /codon_start=1
                     /label=End of YALI0F01694g
                     /translation="AATLTGGVFSVSVDGANTLGAQSKPVGSFSPERRRITWRLGDTQP
                     FIIRKDAEQRLLCQFKTDGLVHPAATGVEARFTLTSSLTEGVFEWSDGGDWQPVGHLKS
                     FLSGKFNSH"
ORIGIN
        1 agtgtgtctg tcttccttta cagctacagt tattactgtg tccaaatgtc tatgtttacg
       61 acccagtgag gttttcgacc cagcgaggtt tataaagatc attccctctt gtgaaaggtc
      121 tgtgatttaa ggaagaacca gggttcaaca ttaccccatg gttggcactt agttcagtct
      181 gcagtgaact aaccacccct gtagaatgag ttgaatctag gcatcttttg ttataagcaa
      241 gtgatagact atcgtcattt catggaggtt agacatagtt atacctgtca ccgaacagaa
      301 gattgttgat gttgagatat cgactgaaca ttaagtcaaa ataaagcaaa aagacccctg
      361 aattgtacac aatcactcct cccctcctct cacattctcc atctccttgc ttcttaatgg
      421 agcggttggt ttcactataa ctacgctaca gatctaaaaa ggcatcccct gtgaacccca
      481 taatcgcccc tcaccaggaa taaatgcttt agtctcacaa tcgtataata ggagagatat
      541 atttacggat ataattgtgt tgttttgttt tactaccgaa tatgggaata tagcacttct
      601 ctattcccaa tacggggtgc ccacaatatt aacatgtatc acgcgtcact ggacctcatg
      661 ggcgtatcaa aaaactgggc agtgtgcgcg cagataaaag taggtgtgta tacaaaccac
      721 aactactgtt ttccttttct ggtagatctt ttgtctgaat ggtccgctaa tagcccccaa
      781 taaaccgtct aaaatgcgtc cagcccccgc tccaccgccc ccattagtgc agtctgtctc
      841 acctgacaat cgtctagcgc gaccccattg ggctaccacg gaatccgaaa ccaaacccca
      901 cagggcaaga atacatcgaa attacaccag cccactttat ctgaaaccaa tcccgagcag
      961 gatcctgtac aagtacaagg tagctacagc ggccactcaa tcacaccata accaccttat
     1021 agtctgtttc tgcggtggag ctctggtcca ctgaagtgcc accagtagac gcctttgcct
     1081 cgttcttctt ttcgcgtttg cgcgcctttt gcttttcctt tttgtctcgg gccttatcct
     1141 ttttgcctcc cttttgttta gttcctgtat cttccgcttc tttcctagcc ttggcctctc
     1201 gtttggccgt gcgttctgca gccttctggg cccttagtgc ctttttatcc aacgttgggg
     1261 ttggcgactg aatgtttgtt tttgcataag tcggcttttg cgtctctatc gtcgcatcag
     1321 gctcggctac ttgttccatt gtgtcctcct tcatggagac gtcttctgtt acagatggag
     1381 ctccagtacc agtctctcta ccaatcttag tctctcctac cacttcttcc ttcccctcca
     1441 cctcctcagg aataccattc tccaagaaat agtcgaccgc ttccccaaca tcttcatgct
     1501 ccttcagcac cttggccaga agatgatccg gcacctcaaa cggtaacgac tcacgcaatt
     1561 gcttgatctt ccactctcca acatctttgg tcacgtcagc aataagatcg gagcccttag
     1621 gcacgtagct gctcaagtaa gcgctggtaa tctcgggtgg tccacaatga ggtccattga
     1681 tgcatctgac agaagagtaa tgctcccaag tgtgataggc gatatgtacc ttctcgggtc
     1741 gctctccacc ttgatccgcc tccagttccg tcctctgttc acctttgctt tcgtcgatag
     1801 gagtaatcac gtatcttaga tcagcctggt ataccaccac atccagctgg tatgcagagg
     1861 caaaggcagc cagctccaga ttgcctccat aaacagatga tcgagacatg cggtcaatat
     1921 acgcttccca agactcgtcc cattctgacg aataaaagat ctcgaagtag gcactgtgtt
     1981 tcttcatgta gtccaccaca ctctgtcgga tcaccatggc cagtttcagg tcatctttac
     2041 cgtagagctg gtccgctagc gaccgaaata aacagtttcc atcgccctgg attgttgttg
     2101 cataaagacc gatacttttt agtagcggaa attcgcccga cagaactgtt tgccggtttt
     2161 tgcgagccat gttgggttgt ctggaaggtc tttagattat gcaccatcag ttagtttgaa
     2221 aggtagcata ggttatgagt taacggagca gtggggtgga atcggagaga ttacagagac
     2281 atgttgctga aacgatggtc agattacgag caccttcaga aagttgagaa tcccgtaact
     2341 tggaaatctg aaagaatcac gtctgacaat ctcgcatgaa cccaatgttt cattaattaa
     2401 acccacattt ggggaggagt cttctgtgta tcgtacgcgt acagtacttt aagctttaag
     2461 tacatataaa cggggcagtc aaaaacagta gctagccgag acattgctga ctaatacata
     2521 atggatgact aatttaacgg gtataaccac cctgttacag tagggagttt tggcttgtct
     2581 tcatccgcgc ttgtcccccc atttttctct tgttagttta aggtgctagt ttttagcacg
     2641 gctttattta tacggagggg acacggaagt cccgtttggg gttccgcatg gaagcacatg
     2701 atgggcaatc tatcccgaag cactgatgct agacttgttg tgcgctcaag gcggcgttat
     2761 acaagtaccg cacctgtttt ccccgatcta tgaagagcac atataccagt tccggctcaa
     2821 acagctgcac agtgttaacg tactgtatgt ttaaagagag gctacttgta gaagagagag
     2881 cgagtacgac aacatacagc agaggagtga acgtttcaaa tgaagaaagg ttcacaagaa
     2941 gcgtcaaaag caaagtgctg aacttggtct gagttcgttt ttgttcgatt ctgttcgtct
     3001 aagtttcttg tctgcgttct tactgccatt aaccgttggc gacagacgcg tagggtggag
     3061 gaggagcata cagtggagaa ccagctgcca agaatacagt actgtactgt cgcattgcag
     3121 aacggggccc cacctcgaat ccaactgcca gcgtacgtct ggccgacaat gaatgcagac
     3181 ccagcgcaag gagtgcagga aacggtttga tcggcatttg aaagggcaga tccccggttt
     3241 gggaagtggc agagggctgg gagagttgga agtagtgtgc gttgccgttt gtatcacctt
     3301 gtgacggcgt attcatcatc agaaaagggc catctggggt ctaaacttgc agtaacgttt
     3361 tttccctttt ttttgcagac cccacatgga aactttgttg gtattttagt tggcaacttt
     3421 acgattactg aaggtgtagt tagagcgttc aagtgtgcat gacgaactct gtcggaactt
     3481 tgtttagggt ggtggaactg gacggcgtta catggcgcca aagttattcg gaacagcaga
     3541 gtctcagttt ggtcagttga ggcgggggaa tgtctgacag atatgttggg ggtttttccg
     3601 tatctccggg agggcgagtc ggttgttttt acatgtcatc atttcgccgg tgtttgtact
     3661 gcgtccaacc tcttctgagg cacgatcggc tcaacccgca tgtacaacaa taggccgctc
     3721 ccaaaagggc ctctcctgcc gttccttcag tatgtacagt atcgtactat aggagaatac
     3781 gagacagtag cagctgagca tagcctactt gtatgaaatc gagatcgatt tatgccttca
     3841 tgtgagatcg gacttggccg ctagactaca caagtacggg tacgagtaac aacatggtat
     3901 ggtatcgccg gtacaacatg cgcttcactc tgctacacac tcctcacaag gtctgattgg
     3961 atccaacttt atcagagcag tgatacaact gagacagctc aacagatgaa ccacgggcta
     4021 tcgtcgtgta caagtacaac ggattgtacg gaacagaccg ccgtgtctcc agatggcttg
     4081 taatctcttg atggatacta tctcaatgtc cgacatttcg tctctcattt atctgtccca
     4141 cttcagcagg tcttcttacg ctacttgtgc agccaagcgg cttcaaaaac gaaaagctac
     4201 cagacactac gatcagattg gagcctgagt gccactctgc ccgagcctga ggagcgacga
     4261 ctcacgccgt gagcagttgg tagtggagat gagctcgacc tggcgtcacg accaggctct
     4321 gagtgctgcc ggaaaccgag caaccccctt tcggtctccc ggaaaaaccc ttcgggaccg
     4381 aaaccctcgg ggaggggaag tgcgctctct ggctaacctg agtcctccac accataccga
     4441 acaaacaaag gcggggggca ttactgtgca gagacaccgc agcgaaggag accgatatgt
     4501 gcatttttga aacctagctg acggagagcg tgccgcagac aaggagcagg cctcgcagaa
     4561 tagtcctttg gctctggttc cgttgtgtaa aaaaagaaac gtaacgcaaa gtcaagaccg
     4621 cttgtgctga acaagattat gcggacaaga aaacttgcaa catttttcaa cttacgtgaa
     4681 aacggggact ccggctgtaa gccaagaaca aggtgcttgc acgggaccga cccggtaggc
     4741 tctccgctct atagatacac gtcagacccc acattcgtgt ctcaccttcg tccccctccc
     4801 gcttacaccg cctctactta ttcttgccga ttacgcctgt gcaattttcc gatccattgt
     4861 cttttcaagc tcagagagag acgcgtcaga atagtttggg atcgaccgac tcacatatag
     4921 gctacgcaag gtcacgatac tttgcaaagg ctacttgtct aaaaaaaagt ccgagtctgt
     4981 ccggggctga gccgagcaat tttcatcctc ttacgacaca cacgcagaga ctgattttcc
     5041 tccagacgac acaaatccct cccccgttga cgccaagccg acgagcatct gccccccacg
     5101 acagacagca ggctaaatta tccgctttat ttgattgcag cttgttagtc ggttttttcg
     5161 ttttaaacat cagacgattt attccgctct agagctacct taatacccca cacatttgca
     5221 taatctaatt gcctgcaccc gacccacctg ttacacaaca ctttctcaac cacaggtacg
     5281 gctctgaaaa cacaaaagcg ctctgcttgc acccttgcgc cctcccgtca caacatgccg
     5341 gtagcgatat gaacgaactg cagtttgttg ttgaaaccgg agacgtccag agttccagac
     5401 ccgccagcaa aaagcccaag cgaacacgac gggcttgtct cccctgccaa ggcagaaaag
     5461 tgagtgcaaa ccgactctcg gctgatactc cgacgataat atctgccaca gacatgtcca
     5521 cacaccagct aacacagatc cgatgcaatg gcggccttcc atgcgaaaca tgtatcggtc
     5581 gcaaagtgcg atgcgaatac aaggacgaag acaccaagaa gggcaccgat aagagcccca
     5641 gccccgccaa aaatgaagtc tttgaaaacc gacgcctagc acaggcgcag tccccacacg
     5701 tcccacatac acagagccca ctacagagcc atgttcaggt ggcgcagaag ccggcaggga
     5761 agtcaccaca ccagccagca cacatgtcac cccatctatc gccacaggct gtgcacatgt
     5821 caccccaggc ttctcacatg tcgccacata ctcagccagt acatgtacag cagcacactc
     5881 aaccaccaca gtcacaaccc catacacaac agacgaaacc acaagtcggc cagacccagc
     5941 cccagtcaca acccccagct atcacatcac ctctgtcgat agctacctcc agctcacgtg
     6001 gctctacccg acagccgtac tttcgatggc tcggagctac tgccattgct ccgcccagaa
     6061 agggcaagtt cagactcatt gcggtgaacc tggcttcgtc ggcctactcg accgtcgtga
     6121 tgaaacagac agccgagggc tcggccatgg agttccaggc gcccataacc tcagcagggt
     6181 cagctaactc ggttaattct aacggctcgt acttcccgac tgccatagag acccccgaaa
     6241 cacagctgcc cagcattggg ccctactcga ttcctacaaa gtacattgac gtcttctact
     6301 cccacgtgtc gtccattctt ccgtacttgc cccggaaggt gttcaatcag cttcttcaag
     6361 ctggcgaggt gtcggaggcg cttctcaacg ccatggctgg cttgggactc aaaatgagct
     6421 ccaactccag ccctacagaa tccgtttccg agacggaaaa tacggctatc aagtactcca
     6481 accgcgccaa ggagcttgtt atcaggcgcc tggcactccc cacggttgaa accgtctaca
     6541 cgctgcttct gattgcatac aacgagtttg ccaacgacat ggactctggg ctgtggatgt
     6601 ggtctggcat ggccattcga atgtgtttcg atctgggtct gcataaagca gaccttccca
     6661 atctggatga agaacaccgc gaaacagccc ggaacgtctt ctggtcggtg gtgtgtcttg
     6721 atcggctcat ctcttcaggt actggccgta ctgtgacggt tcctctatcg cagattgagc
     6781 accatcctcc cgtaggcaag aagctgacaa ctggccagac agatcccttc ccatatctct
     6841 gcaagctgtt gctcctcgtg ggcaaggtaa ccgaccatct caactccgtg gacccctcgc
     6901 aattgtcttc ttctcggtcg tttgcctcca cccaactggc ctctttccat caggacgttt
     6961 ccgactttta cacgtcgctt cctccggatc tattgtttga cgttcacaac ttccaagagt
     7021 ttgcacgtat ccgacagagc caggtgttcc tgttgctgca cgtgtggaat caggcgctca
     7081 tcctggctgt gtatcacccc acggttgtgt atgctcgatc agcaggtacc cttggctctg
     7141 tttcagtctc aggctcttcc aacgtgtctc tgaacaactc tagagcacct tctcctactg
     7201 gtgctgtagc tggaggtgga ggtggagctt cttcttcggc agaagacggg cccaaacccg
     7261 ccaagaaacg aaagactacc gaccctcctc tgtctggaat cgatattgga gctatcagta
     7321 tttctgatat ggttgcgttt gctgatctca ttgaccctct atcgtttttg tgctctcctt
     7381 ttgcgtctca gcctctgctg atggctggag tttcttgcct gacagttctc agagccctct
     7441 cacccgccaa cacgcctcca catgcgattt tcactgtaaa aaagtcgtat cacaacactc
     7501 gaaacgccct tcaacgtctt cggagtaact gggcgggagt gtcgtggctt tgcgagactc
     7561 tggactcact ggagcgtgaa gaggaggacg tggatcttgt tggatcgttc acttttgagg
     7621 caccagaggt cccctcgcaa gaagagcctc ctacaggttc ctcagctcga gccacggcca
     7681 cttcggcctc cattaaccac tcttcacatg cttctaacaa gaggtggctg gtggacgctc
     7741 tggaagagaa ctgcccagag gaagagatgc ttggtcttgt gattgcagga tctcgaaagc
     7801 tatcgcttcc aattgagcga cagaatgagt actactggga cggcaatgga ggggttgcta
     7861 ccggtacttc aaacaatggc catgaccagg ttccgacagc ggcacatcac aatgcccctc
     7921 gcaaccacca gcagccacgg aaccatcacc acaacaatca ctcgacaaac aatgcaaacg
     7981 gacccaacag ccatccgtat atttcccggc agctctgtga gtctcctgag ccctattttg
     8041 aggaagggta ctcccagttc tacggtcagc aggcccaaca aaaccaccat atcatgcaac
     8101 agggtcataa caatgctgac aagccttccg caggctcctc tggtggtaac aatacaagca
     8161 acgaatcgac taacgctccc aaccggacaa attctcgaga gattccagat cctctggacg
     8221 gagatgactt taagagtctt ctagttggaa acatgactct tgacgagttt ctcaaaatgt
     8281 gacgagtaac gacataacga tttctttaat agtaatgata tttatatgta tagtagcaac
     8341 gcgattgtgt ggtgccagta cgaatacagc actgggagtg tgttcggctt taatctctgt
     8401 tgagactggc attgcaatat gttgagaaga acccttgtat ggctctggct tcttgcttct
     8461 ggcttctgac ttctggcttc tgacttctga cgactgtgag acaaacgtga atcgtacctt
     8521 gtcgacactg agacatgctt gtcaaaaaac aaacataagc ctccggctgg gttatcagtc
     8581 aatggtctga gtttggcagt tgtaacctac aagtccgtca gataatcagg tattaatccg
     8641 tgggtttggt ggggttggtg gtttggcagt agctcggcct ctaagtagct ctcgtcggcg
     8701 actattgcaa ctgtaactgg gcgctgtggg agtaattttg ttttagaaca caggattata
     8761 atcctccggt gaaggataat gacttggttt tattggtttc catgttacag taagtcatta
     8821 atggcggggt ttggtgtggt gctgcgtctt ctccacttag tgtgagacat acagagaccg
     8881 gcataaccgc ctacccttgt agcacacacc tcatatggtc agatgaccta ggcagagaat
     8941 gtgccaagag aagaagtatg acaagggctt cagcttgtct tgtaacctca gagtctttgt
     9001 tagcaacttg agtctcttcc gtagaagtag atgttttggt agatttgagg tttcaggatg
     9061 atgtaggcag agccgaacag taatcagtat agctggtcta acaaccccat atgacgtcat
     9121 aaatcattac tatatactgt atatgtcatt atctcttgct ggctacagct ccaacctcct
     9181 cgaccacctt cttgacgttg tcggggttgt gtccgaatcg gccgaggaac aggccgtcca
     9241 ctactccgtt gagagactca accagtccgg ggccagcaga accaccgtag acgattcgca
     9301 cgtcgttgtt gttggtctct ttctcggcgt caatcttctt tctcagatac gagacaactc
     9361 caatgatatg atccgactca gcgggcttgg gagctccaat ggcccacaca ggctcgtaag
     9421 caaagaccag ctggccggtg cagttatcca gaacaggttt gatctgctcc cagacctcgt
     9481 ctccgcaggc ttcgatgtct cccttgttga tttcgccaat gcagatccag ggaatgatgc
     9541 tgtttcggga gcaggcggcg gacttgttga tgacccactc gttggtttct ccaaactgct
     9601 ttcgtcgctc agcgtggcca atttccacgt aacgcacacc caattgggcc aaatgcttgg
     9661 gcgacacttc tccggtgaag gctccctcgt cggcctgcca gcagtcctgg gctccgacgt
     9721 tgaacagagg ctcgtccaga cggttcttga gccgagtgca ttcccggatc gacaggaagt
     9781 caggcatgac cacaagctcg acgtggttga gggcggcagt ggccacggtg ctggatgagt
     9841 cctggacggg tccagtgatt ccgtgcttct caagctcagc gtcgggctgt tcaattccag
     9901 ccaaggcaga gacaaactgc agcgtcttgg ccggatcaaa gtacattttg agcgagatgg
     9961 ccaccacggg ctgtcgtgtg tttgacattt tgttttgtgt gagtgtttag gtgcctgaag
    10021 acggtgtgag tgtgggtgtg tgtgtatgta gaaatgttgg tggcattgtt cattatgtgc
    10081 ttgttccgct gtaccaacat gcagccttat gcagtttcat gcatggtgca gtagagttca
    10141 gggcccccca cagtccacga gttagacagc ggatgtccca atcgggaagc cgcatggggt
    10201 ggtttcatag accagtgtgg aaatccaacc acggggcgaa caagggagcg tagagataga
    10261 ctggagcgtc acgggagcag ctaaatgtgc gggggtagct ttgtgccttc tgggaccgta
    10321 tttcactaca tcccgaggcc catatttgat cacacggatc atagtgagta atacagaatg
    10381 gattaatccg gctggtgagt ttcaggagca atgggcggca gaatagaaac ggataacaag
    10441 gcaatctagt acaaagaact tggcatcatt ctaagatatc cccgcggacc acttgtaagt
    10501 acgtacttgt gtagcattag gtctattgac tgccttgtcg tgtgtagacc ttttggagct
    10561 cgctgcttgt ctttttcgaa ctcaatcgat gagtggcggg gtaactgttg attctgggga
    10621 gaaaggaaac gcaaaaggag gaagacgaac gaagaggaaa accgaagcga gaggtccgat
    10681 ttgggtctga tctgaccttg ctttgaggac agacttgtgg aatgttgagg aaacgggctg
    10741 gtgataagat tgctccgttt gtaagtacag taatattggg aattagttta gttgatacat
    10801 gtacgagtat tgtaccagaa caccaagtat tgtagcacct gggtcaacat ttactcaatg
    10861 taataacaaa attccaagta cagtaaattt atattccatc ataaatatca ttaaaaatta
    10921 tatgccattt acaagtgctc gtacaagtac tcatattcct tcgcttctcc tccctctact
    10981 tgtggttggc aaaaccatca accagctcgt agacagccca agctccaggg tcgggaggaa
    11041 gctcaccgtc cttctcccca acatagactg ctcgtccaag acgaggcttg atcttcttgg
    11101 tgccctcggc agcctgcttg gccttgagag cggcctcctt gatatccttg gtggacacca
    11161 gagactgcac gtaggggatc aacacgtcca tgacagttcg gtcaccaggt cgagcaggag
    11221 tgtggttcat gagactttcc agaccggtgt tagcagcgtt gacgagctta tcagtcacat
    11281 tgacatcagt cttatgggac agagggtcca gcagaagagc gttaaggaaa gaggcaaaaa
    11341 aaatgccgaa gatagctccc agggtgcctc ccatatcctc ctcggtgatg tgaacgacag
    11401 cccgcacaat ggggatgatc tcgagagcct ttgggtcgct cttgttcttg ttgaggtact
    11461 cgagaagagc tcggcagcca tgttcaatgg tgtgtccaca gtctccgtct cccatttcgg
    11521 tatcccatgc agtaagctga ggctcggcct tgataatgtt ctgggaggcc tgagtgagag
    11581 cagcaaccac ggtctgttca ggaatgtcca gtgtgggagc cttaatgttg gaggtctcgt
    11641 cgtcgaagat cttgtcctcg ttgataaagg gcttgaccga ggtaggaggg gccacattga
    11701 cccaggcagg ggcgtcggac acagcgtcca ggtacttgag cacgttcttg ctgtgggagc
    11761 cgttagacag gttcaccagg gtgatagaga agccgggagc gttgagagag ctcatgaagg
    11821 tgccgcacag aactcgcaca gacttgatct tgtgggtctt ctcgagttgc tctcgggcaa
    11881 gctggacagc agcccgcatc tcaatggtgg aaattccacc gaggttgttg gccaggagaa
    11941 tgacctcgtc gccctccttg aactttacga aggatcgctc ggggtcgtcc tgcgaaacta
    12001 ggtacttgag cagagtatca accatggact caggggcagg cacggggttg atggtcttga
    12061 ctccgggctc attgtgaata cccaggccga attgacactc gttctggtcg agcgagacgt
    12121 ggttctcaac ggatcgacca ggaacgtggc agtagtccag tccaattgag gcggttgcgg
    12181 tgttctcggc cacctcggtt ccaatggcca tgcattcatc aaaggacagc ttgtcccagg
    12241 cagctcctcc gacaatcttg tccagaagca cagttccagc cagtcctcgt cgaccgacca
    12301 gaccaccgct ctttcggtcg acagccacat cgtcggcaga cttaatgatg ccgaccttgt
    12361 ggccctgaga cttgagcttc tcggccgcga gaccaaaatg caacatgtcg ccggtgtagt
    12421 tggtgacgac cagaatatga cccttgtcgg agggcacgag cttgcagccg gcctcgacct
    12481 gcttggctga aggagacgcg aagacggggc cacagatggc accggtcagc atgttgtctc
    12541 ccacaaagcc ggcgtgggca ggctcgtggc cagagcctcc tccagaaaga actgcaactc
    12601 ggtcagcgga atgggttccg ttgtagagca ccttgaatct gtgggagaga atggacgctg
    12661 atcgggaagc ctgaactccc tcgagagact tgagcacgag ctcgtcagtc tcgttgaaca
    12721 gatgttttgt ggacatagta gatgtgtaag tgtgtagaag tgtcgtgtgg gccaattgtg
    12781 gggaaaggag cttcttatag aagctgatct gcccctcttt ctgatccacg ttgaccccca
    12841 cgctgttttc agctttgcaa aagtttggga ccgcggtacg tggtggcctt gcctcgaaat
    12901 aatagtcttt gtccgcacta gtcaggtcat cggattatgc aaggctgtgg agcttaatgc
    12961 ggcggctttc ccttttggga ttccgcttcc ccagattgaa acgtacagta tagagaaaag
    13021 tagatgcctt tttagagctc ctggaggtgt tatatatata taccttgggg tggcaccaag
    13081 gtctcatcac acaactacac actcacactc accagaacat ccgttctaac acacaaacac
    13141 accacacaca cacacacaca cacacttgca caaaatggga ttcactattg ttgttggatg
    13201 cgacgaggct ggcgttgatt acaagaacag aatcaaggcc gatctcgaaa agtcccctcg
    13261 agtcgacaag gtcattgacg ttggtgtcaa ggcctcggaa gacaagaccg cctaccccaa
    13321 cattgccatt gctgctgctg agaaggtggc ctccggcgag gccgaccgag ccattctcat
    13381 ctgtggtacc ggtcttggtg tcgccatctc cgccaacaag gtggccggtg ttcgagccgt
    13441 gactgcacat gactccttct ccgtcgagcg atccattctt tccaacaacg cccagattct
    13501 ctgcatgggc cagcgggtgg ttggaatcga gcttgctcga cgtctggtgg ccgagtggct
    13561 cacctacgag tttgaccaga cctctgcttc tgccgctaag gttgccgata ttgagaccta
    13621 cgagaagaag cacattgctg cctaaacgga caaacatacg aaaacctata tatttaatga
    13681 agcatgataa tttgatattt ggagtagcca ttgatgaagt ctagagctca gacagtcaag
    13741 tcgtatgagt ccgaagcaat acaggagatg tttcaaagtg cgtacacagt tgtatgtacg
    13801 aaatctacca accagtgaga tcaaatgtct cagggataca tccacaacgt agtctcgatg
    13861 gtatagcccc atactttcca ctcctttctt tttctccgga cttctctctg ctttttcctt
    13921 ttgtgacttg gccagctcca ttctcctgtt ctccacagtt tactacgcgt aaggttcgat
    13981 ttaacgcatg gtgcatatga actctatcgt atctaagttt ttattccccg cctcatggtg
    14041 tctttgtcaa cggacaccca aagaagcgaa ccgtaactct aagagcttat ttgttcgtat
    14101 gtcggaaaaa catacggcta taacaatgcg gagaggtggg gtactaaatg agctgtcgtc
    14161 atgcaaatta tggaatgggc ggtatctaaa gacatggaaa ttagattcca gcgcgctccg
    14221 tgatgctttc gagcagttct agtcccactt cttcagcctt tagtgtctca gagatggtac
    14281 gaccccgtct cagttccgga accttcttaa tttagaaaaa gagagaggag acgaacaaga
    14341 tggaatcaaa aagatttccc aatggggaaa ctaatcttca gcgggaagct ggagagacca
    14401 cgtgctgatc gacagctgtg tcgacaacag gtttgaggtc atgtgacgtg tgacgacgat
    14461 actgtctttt tcttactaaa gatgcagatc tcctggtggc aaagattcat gtgctctgta
    14521 agtgaaattg gaagcaaatc gattattcgg tatgagcacg actctcaata gagagattcc
    14581 gctcacgagt tgtacaacag taacagaaca ccgcaatttg ctccataaat ctcccctaac
    14641 gtagcatgtg ctttcaaagt gcgcgggctg tacggaacat cccgatgtaa cctatgttgg
    14701 acaacagtac aatctcgggt acgggtcggt aatatccggg gctgaaattt gttcacccga
    14761 gcgagtttct aagatgtaca tacagtagat ccgaaacaca ttttcaaata tcgtgacctc
    14821 taaagcggtg tgtggtgcat agagacttcc cgaaagggtc ttccgcaaaa gtttctcgtc
    14881 tccggacatg gtaaggcagt gacatgaaaa acaaaaatct ggggcaacgt gcactcccgg
    14941 tgaatcagat ttttcatgtg taagagactc ccagaagcgt ccgagactgt cggagtgttc
    15001 ctggccctct gcctggtcgg gttgcttttt cctccaccgt tgtgtagggc ttacttgatg
    15061 caattatctg cacacttgtc ttagatggtg tgaggtgatt cgcgttcaga ggactacaag
    15121 tagttgtatt aatcctttcc tgctacagag tgcaataaag agtaactaca agtagatttc
    15181 aagaaacggt attaattctc agtgtagcaa gttgagtctt cagcgtcttt caggaagcgg
    15241 cgagttcgtg caaatagcgg ttgcagttcg agggacttcg ttccaagtgc aaatttcatc
    15301 aattctgaaa tgtgtaagtc tcttacattg ctgtcccgag attattctat tactcgtact
    15361 cctacattga ttactggtga agttctacaa atacaacgtt cctagtgttt tcgaatcata
    15421 atcataatat taaatgcaat aagttaactg tctcagtaga ccgtgactgt cattttggct
    15481 gttagctgtc agtcgggatg aggagcttac cagacgtggt ggccaccgca gacaagaatg
    15541 tcagagccgg tggtgtagga ggaggcggaa gatgcaaggt aggcgcagac tcctcgaagc
    15601 tcggagacac ctccaagtcg gcccatgggg ttctggaagg cccactggtt accaagaccg
    15661 ggctcagcgt caagacagac gtcagtcata gcagtctgga tgtgaccggg ggagatggag
    15721 ttgactcgaa tctcaaactg gccgagctca gcagccatgg acttgacaag atgagcagca
    15781 gcggccttgg aggcgttgta ggcgcaccag ggcatgtctc ggttgacaat ggagccggac
    15841 atggaggcgg tgacaatgat agaaccagaa gtcttggtgg caatcatctg tcgagaggcg
    15901 gcctgggcgg tgataaagac accggtgacg ttgacgtcca tgacctttcg gaaccagtca
    15961 gcggggtact cgttgcaaga ggctcgaggt ccaagcacac cggcgttagc gatgacaacg
    16021 tcaatcttgc cgtgggtctc ggcaatgttc tggaagaggg agttcatagt ctcctcgtca
    16081 gtgacgtcgg ctcgcttgaa gaccagagag gcgttgccgg gcattcgctt aacgtaggac
    16141 tggcaagcca ggaactcctc agagggagtc tcgggcatgt caagacagta gacagtggca
    16201 ccgagctcgg cgaggcagac tgagtactca agaccaatac cggagtttcc accggtgaca
    16261 atggcaacac cgtcgggcag agagaactcc ttaaagatct cgggcttcac ctcgaactcg
    16321 gggttcttct gggcctccag agcagcattg agtccaacga gcttcttggg ggcaggaact
    16381 cgagcctgag ggtagaaggt gtagggtgcc gagatgggca gagcagaagt agcggctgaa
    16441 gaaaccattt gtgtatgtgt gtgtgtgtgt gtgtgtgtgt ttgtgtgttt ggaaactgtt
    16501 gtcagtattt gatatcgaac tacagagctt ccatggcgtc cttttatatc gaagagactc
    16561 gaccttggaa cttcctctag actttccaga gtacggcttc tcaatcgagt tccggagctg
    16621 tttctgccct aggccggaca cgaggcctac tccaagccgc tttgtctggg gtcgcggaag
    16681 tcctaattag gaaacggaag tagtctccta ttaaggtttc caaaaatctg gggtgcctaa
    16741 aagtctattt tcttagtggc acgatacctg ctttctttgt cccacaaaaa tttagacttt
    16801 ccaaccccat catgaccagc cttattcccc ggaataacag cctgggggtg aaaaaagcaa
    16861 aaacggaccg acaaacacaa acacagaagc ataataaaat tacagccatc cttttttttt
    16921 ttttcgttgg cggctgaacc atagacggac gggtacgagc cccgtcttgg gcgtagccgt
    16981 tggtgcaagc gcggaaatct acttgtagaa gagtcgcata tacattcttg taggaggctt
    17041 ttgatgccgt gccaaaccgg cctggatatg taggtacagt atccgagggt gtgaggggag
    17101 gggcaaacac ccaagctcgc ttaattttca gtctctctca ttccaacttc gatctctctg
    17161 tcaattgcag tctctctcga tctcccctac agaccacaca ctccgattaa gcatctcctg
    17221 tgcatgtctt gatgggttac attataggcg ctagcaaaga tgtctggctg gagagaggaa
    17281 gagaaaaagg gtacaagtag ctacacaaag agactgttgt gttgagatgg ctctagtttc
    17341 agaatatccc tgatctgggg gctatgttac aagtgcacca tgcataatac ttgccatgtc
    17401 tcatgttgat gctacagtgg cagctcttgg agagtgaaga tgtttgcttg ctcgtgatac
    17461 ggaagtcatc tctctacact acgttgctct gctcttcatc cttcgattcc gttcctcgat
    17521 tctttgctct cttctttttg tgagctaagc tacatggctg ttgaccactt actccttttg
    17581 ccgctactct ttttgtagca tcgtggcaat gtcgatccgt cacaggaaga agaggacacg
    17641 cataaattct accacgtgac gcttcggccg agagattcac gtgacagagc tccgagaaag
    17701 tccctcgtcc cgcttactgc acttccgcac ttctggaatc ttccacagcc cggaacgcca
    17761 gccgtcaaga ggggagacac ttgaaagagc gtgcagatga tgaggggaca ctcatcgccc
    17821 cacaaacgaa acctagagtg tgccgttgag acgcatcagc gatggtgcgg tgagttgggg
    17881 tcagagagat gtgggtgaag atgttggagg tttgaaaggt gcgatttggg gtcttttttt
    17941 ttcgtacaag tactttgggg cagaaaggtg tgatgttgat atggtgtaca gtatgtatgg
    18001 ttatggcctc caagtacaga tgaagaggct gtatcactct acaatctctg taaaccaccc
    18061 ttgaaaaaaa caaagaatac tttgactggt acttgtacaa gacagcggga gctcaaagtg
    18121 gaagccggga acaaaaatag agacttttag ttatacaagt agtggagtta tggtctgtta
    18181 tgcgcactaa gtgaagatgc gatagggctc gttcggaagg aagtgtgaag agggtctttt
    18241 tttactagta caagtagttg atattgtggc ttctggtaac agattttcaa cttattcatc
    18301 cgaggttttg ctgcttcaag tattttatta catttatgct cattttataa aataattcta
    18361 cttaattcca ccataattcc atacacgcaa tagtcactag aatgaaacac atagaacgca
    18421 tcgcagagac atgtattaga caggccaggt tagatacacc ctggctaact aggagaatat
    18481 tgcaccatct cctcaagcgc ctccagctca ccgtatacaa ctattcatct cacccgacta
    18541 acctcccttt gcttattcac cgatcaccaa actccatctg agacggttaa aaaagcaagc
    18601 aggtcttggt cataaacgat tcagacatat tttagtgcca acttatataa atgtcacgct
    18661 gtgcggtatt tgttgtgtcg tattcaaagt cctgatcttc acctttggaa gtgcctccgc
    18721 ctgcatatac atcgtcatgg cctgatcttg gaagctctag cgttagttac ctctcacagg
    18781 tctgaatagt tcgtgttgtc tcagaataat gacacttagt aaaacaggtg atgtaagaca
    18841 atcaaagaat ccaccaaatg cccaagtcaa cgattggatc atggggtgat tgaagaccgg
    18901 tacactatcc gagacttctg gtagttgcca tgagaacttg aagagcccat cagacgagac
    18961 attgcgtaat cagtaatagt gacttggtgg ggtaatgtga tgtaacaacg ggttaccaac
    19021 tgcgttttca gaaaatgtac tggcaccacc tgaccacaag tcttcgtaca gctctgccgc
    19081 cttcaacatg ccttgatagt tacaggttct aatagtacgg tattgttcct aacaagtagc
    19141 aaaactatcg taacttgttg taatacttgc aataacagtg cagtagtaca cgttggtgcc
    19201 atacctcctc cacattccca acatttgtaa cccttctcgc cccagaggtc tcatcttcaa
    19261 gtcagtccgc atacaatgga ctccaggtac ttcagtacac acgcgactcc tctgctcaga
    19321 cattctaggg tcgataatat aactacaata tgagtaaaga gagtcgttcc ctagctgaga
    19381 tgggttggat ctgtagccac ggggtatata tggccgtaaa tagtccaatt ggctaataat
    19441 aagacctata gaactgagtc agtgtttttc atatctatgg ctgaagtaga ataggtactt
    19501 gaactacttg taccgcaggg aaagttgtac gaagagtcct accgcagaac tagacttgac
    19561 attagtttgt ccttactgta tcattaatca tacaagacaa ttgctatagg gcctactaca
    19621 agtacagtgg atattggacc gatacttgta ctcgtactgt acttactcgt accctcatct
    19681 cattcgcctt gaaaagtgta ctatcgaggc ggtaacctga caacaatgag gcccggcaca
    19741 agcaactaca gtattcgtaa aagtacacac atttgaatcc gcataatcgc ggggtaggaa
    19801 ctattatttg acttgacact tgatcgcgtg actacactag ttagtgtacg aatacttggc
    19861 actcatgtac tagtacccgt acttggatac ccaaaatcca ctgactaagc agaaaacgaa
    19921 gtccgtctcc atgcagggaa gttgcagctg gcgcgtttaa tgtccatgtc aatctggccc
    19981 tgccgtgggg gtttcgcttc tcgtaggata gacttggtcc gagtcatgta ttatctggac
    20041 gttggacaat ggaggtttag ccgtaacgtt ttgatgcgcg cgctcaagcg ccgtggaata
    20101 tgacgtggtt ccgtggaaag tggatgagag attagacgat gataggagca agggctgaaa
    20161 aagccactcg aaagacccga aacaactgtg tgagaggggc gaggggtgtg tgatcacgtg
    20221 actttgtgtc tatagcacga tatcaacgtt caacagaaac ccgagaccca cggaaagccc
    20281 tcggttctac tgtaggtttg ggctcgttgt tggtacagaa cgagtacaga gtcgcatccg
    20341 gtttagatca gttgcgtgaa acatctgagg cggttgctgt gaatgtcgag gagcgagcct
    20401 gacgggtcat gtttttcttg tttttcttat tcattctagt accgtattga aaatacaacg
    20461 aaatctggct gtttccgtac cagcacatct atattagagc gtatcgtact tttggtgcaa
    20521 cgtctatgcc ttcactctaa attccacgga gaggcgtggc attttttttt aattttttaa
    20581 ttaggctaaa aagccgaggt ggatagacgg atcaagagtg aacagcaagt gtgctaagaa
    20641 cgaggaacag cggctagagg gtggaaaaga ataatgccgt ggccgtgcaa cctcaatact
    20701 cgttcctgtt gacggactca tgctaccatg acacaaccac gtccggtact gtacttgtac
    20761 gagtgccgga tcgtgctgct tgcgtcgacg cacataatca ggtcaagaaa gagacagtct
    20821 cgcataaaga atcaacgcat agagagtcac cgcagagtca aagagggtcg tagaaaagaa
    20881 atattcagca gaagttgtgt gctgagacaa ctctatctgt gtcattcccg ccgcctcaca
    20941 agaccagtgg agctgccact tgtagtacag gccttgtttg cagtagggcc cttgtcctct
    21001 ccatctgtcc ctgtagacaa tttcctcatt agactacaag tgcatgcata tctgtcggtg
    21061 tgactgaagt tagatcttct tttgggtgat agtatttatg tttggagggg gtgaaaaaaa
    21121 agacgatcaa atatataaag aagggcgggg gctctttcac aaatctacac actctcaaca
    21181 aacaacctca aacatgccaa tcgacgtgca aaacaccctg gaacagctcg agctgtcgga
    21241 gaaaatcgca ctcaccgctg gagtcgacat ctggcatacc gtccctatcg aacggcttgg
    21301 cgtaccttct gcccgaacct ctgatggccc caatggaatc agaggtaccc agttcttcaa
    21361 ctccgagccc gcagcctgtc ttccggcctc cctaggcctc ggtgctacgt gggatcagga
    21421 tctcttgtac caggtaggag agctgctggc cgaggagtcg cgtgccaaaa gcgcccatgt
    21481 cgtgcttgcg cccacaatta acatccagcg gtcccctcta ggaggtcgct ccttcgagtc
    21541 tttctctgaa gatccgcttt tgtctggaaa gctggctact cagtacgtca agggtctaca
    21601 ggacaacaag gtggcagctt gtattaagca ctttgtgacc aacgaccagg agaatggccg
    21661 catgggatcc aactcagtcg taacagatcg agctttgcga gaaatctatc tcaagccctt
    21721 tgagatcgca gtcagagaag ccaaccctaa ggccttcatg accgcctaca acaagctcaa
    21781 tggcacccat gttagcgagc acgacatctt gggcagtgtg ctgcgaggcg agtggaaatg
    21841 gcgagggttg gtgatgagtg actggttcgg cacttactcc accagtgacg ctgttaatgc
    21901 cggtctggac cttgagatgc caggtcctcc tcgatggaga ggcgagcagc tcacccatgc
    21961 tgttctcagc aacaaggtga ccactgagac gcttgatgag cgggtcacaa atgttcttga
    22021 gctcgtgaag tacgcccaag agtctggaat cccgttcaat ggtcccgaat ccaccaacaa
    22081 cacgcctaag actcgggctc tgctacggaa gctggtggca gactccactg tcctgctcaa
    22141 aaacgatgca aacatcttgc ctctcgacaa gaccaagaaa gtggccgtga ttggccccaa
    22201 cgcaaaggcc actgctttct gtggaggtgg ttcagcctct ctcagaccct actatactgt
    22261 ttctccgttt gagggaatca cttccaagac tggcagcgaa cctgattacg ccgtaggagc
    22321 ctacgctcat aaggagctgc ctgacttcgc atcatacttg aagtcagagt ctggagacga
    22381 gggaatttgg gacgttcgat tctacaacga caagaggggt gctcaggatc gaaagtgctt
    22441 tgaccaattg actatcgagc agaccaaact gtttctgttc gattacagtc acaaggatat
    22501 ccccaagaac aagatctttt atgtggacgc cactgccacc ctcaaggttc ctaaggacgg
    22561 agtgtacgac tttggaatga cccttctggg tactgccaag ttctttgtcg atgacaagtg
    22621 cgtgctggac tgcactaagg accaggagaa cggcaattcg tttttcggcg aaggcactaa
    22681 ggagaagatt gggtctattg agctcaaggc caacaaggac tatgccattc gcctcgagtt
    22741 tggatccgag gccacttccc ctcgagagcg aggaggactt gtttccaacg gtggaggcgc
    22801 tgttcaggcc ggcatggctc gacaggctgc cgccgaagat acgatcgccg aggctgtcga
    22861 gctggccaaa cgttccgaac aggtaattct cttttcggga ctcaacatgg cgtgggagtc
    22921 tgagggattc gaccgaccga acttgtcgct tcctcctcac aatgatgcac tcatcgaggc
    22981 cgtgctcgac gcgaatccca ataccgttat tgtcattcag agtggagctc cagtggagat
    23041 gccctgggca tccacggcca agaccatcgt gcatgccacc tttggaggca acgagactgg
    23101 aaacggtatt gccgatgtgc tatttggcga cgtgaaccct agcgctaagc tgcccatcac
    23161 ctaccctctc aaggttcaac atactccctc ttactacaac ttcggccatc ctaaacgaac
    23221 tttgtatgga gaagatgtgt ttgtgggcta ccgacactac gagaaggttg atcgagaagt
    23281 gttgtttccc tttggccatg gtctttcata cacttcattt gagctgtcta acctgagtgt
    23341 ttccaagaag gatgatactg tcactgtaac tgtgaacgtc aagaacaccg gatccaaaac
    23401 gggagctgaa atcgtccagg tttacgtttc tcaagagaaa ccatccatcg tgcggcctgt
    23461 aaaggagctc cggggcttct ccaaggtcga gcttgatgct ggcaagtccg ataccgtcac
    23521 tgtggaactg gatgtcgatc aggccacctc attctggaac gagtatatca gcaagtggac
    23581 cagtgaagct gacaagtacc atattcatgt cggtaccagc agtgcaggta agcatcttga
    23641 gggtgagttt gaagtcaaga agactaagaa ttggttaggt ctttagtctc attatgtaac
    23701 gtcatatata attatttatg ctcgatgcta atcgatacct acagcccttg aggtggagta
    23761 ccaatactat acaaaaagag cacataaatg cacaaatgta gtactctcat aatggagttt
    23821 gatccagaat aatcaacacc ttctgggcag cccttggtgg tgtcctggat catgttaact
    23881 ttggtctagg tagactgaga accagtccat acaaaggtca tactactccg tttgtttggg
    23941 tatcaacaca gactcttctc cctactagcc ttcttcctcc gtatcacaga gattatttgg
    24001 tcgttttatg gagtcaactg ttggtagttg agtcttagaa cacacaagac ggttccatta
    24061 tatactgcag cgtgttgtgt attagcgctc tgcaaagtgc acttgtatag cgacagtaca
    24121 aatattgcag tatacagtag aaggaactgt ttgtactgta catacgtact acacatctct
    24181 gtctgaactc ttcaaggtca taatcatcac gaatctttaa atgttattac aaaggttaga
    24241 agggatcaag caagtccttg acaagccttc accccagact tcaacgaagg tggacaccgc
    24301 ctgcagtata tatacgcgtg ctagctgtag acacggctat tactttaatg actgttgaac
    24361 ttaccagaca ggaagctctt gagatggccc acgggctgcc agtcccctcc gtcggaccat
    24421 tcaaacacgc cctcggtcag cgaagaagtg agagtgaatc gagcctccac accggtagcg
    24481 gcaggatgca ccaatccatc ggtcttgaac tgacacagca gccgctgctc agcatccttt
    24541 cggatgatga agggctgggt gtcgcccaga cgccaggtga ttcgtcgacg ttcaggagag
    24601 aatgagccga cgggcttgct ttgggctccc aaagtgttgg ctccgtccac agagacggaa
    24661 aagacacctc ccgtaagagt ggctgc
//
