# Supplementary material for: Bidirectional hybrid erythritol-inducible promoter for synthetic biology in Yarrowia lipolytica
Source: Microb Cell Fact. 2023 Jan 12;22:7. doi: 10.1186/s12934-023-02020-6 (PMC9835291; doi:10.1186/s12934-023-02020-6)
Supplement: Supplementary file 2 — Additional file 2: Yarrowia-W29-F(226377-254838).gb: annotated sequence of the erythritol locus in W29 strain in chromosome F coordinate 226377-254838. [file 12934_2023_2020_MOESM2_ESM.gb]

LOCUS       Exported               24783 bp ds-DNA     linear   PLN 30-APR-2020
DEFINITION  Yarrowia lipolytica W29 erythritol catabolism genes cluster
            Downloaded from https://www.ncbi.nlm.nih.gov/.
ACCESSION   CP028453.1
VERSION     .
KEYWORDS    .
SOURCE      Yarrowia lipolytica W29
  ORGANISM  Yarrowia lipolytica W29
REFERENCE   1  (bases 1 to 24783)
  AUTHORS   Esteban Lebrun
  TITLE     Direct Submission
  JOURNAL   Exported Thursday, Apr 30, 2020 from SnapGene 4.3.10
            https://www.snapgene.com
FEATURES             Location/Qualifiers
     source          1..24783
                     /organism="Yarrowia lipolytica W29"
                     /mol_type="genomic DNA"
     CDS             complement(1001..2170)
                     /codon_start=1
                     /label=YALI1_F02403g
                     /translation="MARKNRQTVLSGEFPLLKSIGLYATTIQGDGNCLFRSLADQLYGK
                     DDLKLAMVIRQSVVDYMKKHSAYFEIFYSSEWDESWEAYIDRMSRSSVYGGNLELAAFA
                     SAYQLDVVVYQADLRYVITPIDESKGEQRTELEADQGGERPEKVHIAYHTWEHYSSVRC
                     INGPHCGPPEITSAYLSSYVPKGSDLIADVTKDVGEWKIKQLRESLPFEVPDHLLAKVL
                     KEHEDVGEAVDYFLENGIPEEVEGKEEVVGETKIGRETGTGAPSVTEDVSMKEDTMEQV
                     AEPDATIETQKPTYAKTNIQSPTPTLDKKALRAQKAAERTAKREAKARKEAEDTGTKQK
                     GGKKDKARDKKEKQKARKREKKNEAKASTGGTSVDQSSTAETDYKVVMV"
     CDS             5349..8282
                     /codon_start=1
                     /label=EUF1 (YALI1_F02434g)
                     /translation="MNELQFVVETGDVQSSRPASKKPKRTRRACLPCQGRKVSANRLSA
                     DTPTIISATDMSTHQLTQIRCNGGLPCETCIGRKVRCEYKDEDTKKGTDKSPSPAKNEV
                     FENRRLAQAQSPHVPHTQSPLQSHVQVAQKPAGKSPHQPAHMSPHLSPQAVHMSPQASH
                     MSPHTQPVHVQQHTQPPQSQPHTQQTKPQVGQTQPQSQPPAITSPLSIATSSSRGSTRQ
                     PYFRWLGATAIAPPRKGKFRLIAVNLASSAYSTVVMKQTAEGSAMEFQAPITSAGSANS
                     VNSNGSYFPTAIETPETQLPSIGPYSIPTKYIDVFYSHVSSILPYLPRKVFNQLLQAGE
                     VSEALLNAMAGLGLKMSSNSSPTESVSETENTAIKYSNRAKELVIRRLALPTVETVYTL
                     LLIAYNEFANDMDSGLWMWSGMAIRMCFDLGLHKADLPNLDEEHRETARNVFWSVVCLD
                     RLISSGTGRTVTVPLSQIEHHPPVGKKLTTGQTDPFPYLCKLLLLVGKVTDHLNSVDPS
                     QLSSSRSFASTQLASFHQDVSDFYTSLPPDLLFDVHNFQEFARIRQSQVFLLLHVWNQA
                     LILAVYHPTVVYARSAGTLGSVSVSGSSNVSLNNSRAPSPTGAVAGGGGGASSSAEDGP
                     KPAKKRKTTDPPLSGIDIGAISISDMVAFADLIDPLSFLCSPFASQPLLMAGVSCLTVL
                     RALSPANTPPHAIFTVKKSYHNTRNALQRLRSNWAGVSWLCETLDSLEREEEDVDLVGS
                     FTFEAPEVPSQEEPPTGSSARATATSASINHSSHASNKRWLVDALEENCPEEEMLGLVI
                     AGSRKLSLPIERQNEYYWDGNGGVATGTSNNGHDQVPTAAHHNAPRNHQQPRNHHHNNH
                     STNNANGPNSHPYISRQLCESPEPYFEEGYSQFYGQQAQQNHHIMQQGHNNADKPSAGS
                     SGGNNTSNESTNAPNRTNSREIPDPLDGDDFKSLLVGNMTLDEFLKM"
     misc_feature    7241
                     /label=A in E150
     CDS             complement(9149..9988)
                     /codon_start=1
                     /label=EYL2 (YALI1_F02481g)
                     /translation="MSNTRQPVVAISLKMYFDPAKTLQFVSALAGIEQPDAELEKHGIT
                     GPVQDSSSTVATAALNHVELVVMPDFLSIRECTRLKNRLDEPLFNVGAQDCWQADEGAF
                     TGEVSPKHLAQLGVRYVEIGHAERRKQFGETNEWVINKSAACSRNSIIPWICIGEINKG
                     DIEACGDEVWEQIKPVLDNCTGQLVFAYEPVWAIGAPKPAESDHIIGVVSYLRKKIDAE
                     KETNNNDVRIVYGGSAGPGLVESLNGVVDGLFLGRFGHNPDNVKKVVEEVGAVASKR"
     gap             10924..11023
                     /estimated_length=100
     CDS             complement(11073..12833)
                     /codon_start=1
                     /label=EYK1 (YALI1_F02508g)
                     /translation="MSTKHLFNETDELVLKSLEGVQASRSASILSHRFKVLYNGTHSAD
                     RVAVLSGGGSGHEPAHAGFVGDNMLTGAICGPVFASPSAKQVEAGCKLVPSDKGHILVV
                     TNYTGDMLHFGLAAEKLKSQGHKVGIIKSADDVAVDRKSGGLVGRRGLAGTVLLDKIVG
                     GAAWDKLSFDECMAIGTEVAENTATASIGLDYCHVPGRSVENHVSLDQNECQFGLGIHN
                     EPGVKTINPVPAPESMVDTLLKYLVSQDDPERSFVKFKEGDEVILLANNLGGISTIEMR
                     AAVQLAREQLEKTHKIKSVRVLCGTFMSSLNAPGFSITLVNLSNGSHSKNVLKYLDAVS
                     DAPAWVNVAPPTSVKPFINEDKIFDDETSNIKAPTLDIPEQTVVAALTQASQNIIKAEP
                     QLTAWDTEMGDGDCGHTIEHGCRALLEYLNKNKSDPKALEIIPIVRAVVHITEEDMGGT
                     LGAIFGIFFASFLNALLLDPLSHKTDVNVTDKLVNAANTGLESLMNHTPARPGDRTVMD
                     VLIPYVQSLVSTKDIKEAALKAKQAAEGTKKIKPRLGRAVYVGEKDGELPPDPGAWAVY
                     ELVDGFANHK"
     promoter        12834..13271
                     /label=pEYK
     TATA_signal     12892..12896
     misc_feature    13023..13040
                     /label=Box B
     misc_feature    13060..13068
                     /label=Box A
     TATA_signal     13148..13159
     CDS             13272..13742
                     /codon_start=1
                     /label=EYL1 (YALI1_F02518g)
                     /translation="MGFTIVVGCDEAGVDYKNRIKADLEKSPRVDKVIDVGVKASEDKT
                     AYPNIAIAAAEKVASGEADRAILICGTGLGVAISANKVAGVRAVTAHDSFSVERSILSN
                     NAQILCMGQRVVGIELARRLVAEWLTYEFDQTSASAAKVADIETYEKKHIAA"
     CDS             complement(15604..16545)
                     /codon_start=1
                     /label=EYD1 (YALI1_F02545g)
                     /translation="MVSSAATSALPISAPYTFYPQARVPAPKKLVGLNAALEAQKNPEF
                     EVKPEIFKEFSLPDGVAIVTGGNSGIGLEYSVCLAELGATVYCLDMPETPSEEFLACQS
                     YVKRMPGNASLVFKRADVTDEETMNSLFQNIAETHGKIDVVIANAGVLGPRASCNEYPA
                     DWFRKVMDVNVTGVFITAQAASRQMIATKTSGSIIVTASMSGSIVNRDMPWCAYNASKA
                     AAAHLVKSMAAELGQFEIRVNSISPGHIQTAMTDVCLDAEPGLGNQWAFQNPMGRLGGV
                     SELRGVCAYLASSASSYTTGSDILVCGGHHVW"
     CDS             21195..23783
                     /codon_start=1
                     /label=YALI1_F02592g
                     /translation="MFGGGEKKDDQIYKEGRGLFHKSTHSQQTTSNMPIDVQNTLEQLE
                     LSEKIALTAGVDIWHTVPIERLGVPSARTSDGPNGIRGTQFFNSEPAACLPASLGLGAT
                     WDQDLLYQVGELLAEESRAKSAHVVLAPTINIQRSPLGGRSFESFSEDPLLSGKLATQY
                     VKGLQDNKVAACIKHFVTNDQENGRMGSNSVVTDRALREIYLKPFEIAVREANPKAFMT
                     AYNKLNGTHVSEHDILGSVLRGEWKWRGLVMSDWFGTYSTSDAVNAGLDLEMPGPPRWR
                     GEQLTHAVLSNKVTTETLDERVTNVLELVKYAQESGIPFNGPESTNNTPKTRALLRKLV
                     ADSTVLLKNDANILPLDKTKKVAVIGPNAKATAFCGGGSASLRPYYTVSPFEGITSKTG
                     SEPDYAVGAYAHKELPDFASYLKSESGDEGIWDVRFYNDKRGAQDRKCFDQLTIEQTKL
                     FLFDYSHKDIPKNKIFYVDATATLKVPKDGVYDFGMTLLGTAKFFVDDKCVLDCTKDQE
                     NGNSFFGEGTKEKIGSIELKANKDYAIRLEFGSEATSPRERGGLVSNGGGAVQAGMARQ
                     AVAEDTIAEAVELAKRSEQVILFSGLNMAWESEGFDRPNLSLPPHNDALIEAVLDANPN
                     TVIVIQSGAPVEMPWASTAKTIVHATFGGNETGNGIADVLFGDVNPSAKLPITYPLKVQ
                     HTPSYYNFGHPKRTLYGEDVFVGYRHYEKVDREVLFPFGHGLSYTSFELSNLSVSKKDD
                     TVTVTVNVKNTGSKTGAEIVQVYVSQEKPSIVRPVKELRGFSKVELDAGKSDTVTVELD
                     VDQATSFWNEYISKWTSEADKYHIHVGTSSAGKHLEGEFEVKKTKNWLGL"
     misc_feature    22926..22928
                     /label=Ala in E150
     misc_feature    22927
                     /label=C in E150
     CDS             complement(24442..24783)
                     /codon_start=1
                     /label=End of YALI1_F02655g
                     /translation="AATLTGGVFSVSVDGANTLGAQSKPVGSFSPERRRITWRLGDTQP
                     FIIRKDAEQRLLCQFKTDGLVHPAATGVEARFTLTSSLTEGVFEWSDGGDWQPVGHLKS
                     FLSGKFNSH"
ORIGIN
        1 agtgtgtctg tcttccttta cagctacagt tattactgtg tccaaatgtc tatgtttacg
       61 acccagtgag gttttcgacc cagcgaggtt tataaagatc attccctctt gtgaaaggtc
      121 tgtgatttaa ggaagaacca gggttcaaca ttaccccatg gttggcactt agttcagtct
      181 gcagtgaact aaccacccct gtagaatgag ttgaatctag gcatcttttg ttataagcaa
      241 gtgatagact atcgtcattt catggaggtt agacatagtt atacctgtca ccgaacagaa
      301 gattgttgat gttgagatat cgactgaaca ttaagtcaaa ataaagcaaa aagacccctg
      361 aattgtacac aatcactcct cccctcctct cacattctcc atctccttgc ttcttaatgg
      421 agcggttggt ttcactataa ctacgctaca gatctaaaaa ggcatcccct gtgaacccca
      481 taatcgcccc tcaccaggaa taaatgcttt agtctcacaa tcgtataata ggagagatat
      541 atttacggat ataattgtgt tgttttgttt tactaccgaa tatgggaata tagcacttct
      601 ctattcccaa tacggggtgc ccacaatatt aacatgtatc acgcgtcact ggacctcatg
      661 ggcgtatcaa aaaactgggc agtgtgcgcg cagataaaag taggtgtgta tacaaaccac
      721 aactactgtt ttccttttct ggtagatctt ttgtctgaat ggtccgctaa tagcccccaa
      781 taaaccgtct aaaatgcgtc cagcccccgc tccaccgccc ccattagtgc agtctgtctc
      841 acctgacaat cgtctagcgc gaccccattg ggctaccacg gaatccgaaa ccaaacccca
      901 cagggcaaga atacatcgaa attacaccag cccactttat ctgaaaccaa tcccgagcag
      961 gatcctgtac aagtacaagg tagctacagc ggccactcaa tcacaccata accaccttat
     1021 agtctgtttc tgcggtggag ctctggtcca ctgaagtgcc accagtagac gcctttgcct
     1081 cgttcttctt ttcgcgtttg cgcgcctttt gcttttcctt tttgtctcgg gccttatcct
     1141 ttttgcctcc cttttgttta gttcctgtat cttccgcttc tttcctagcc ttggcctctc
     1201 gtttggccgt gcgttctgca gccttctggg cccttagtgc ctttttatcc aacgttgggg
     1261 ttggcgactg aatgtttgtt tttgcataag tcggcttttg cgtctctatc gtcgcatcag
     1321 gctcggctac ttgttccatt gtgtcctcct tcatggagac gtcttctgtt acagatggag
     1381 ctccagtacc agtctctcta ccaatcttag tctctcctac cacttcttcc ttcccctcca
     1441 cctcctcagg aataccattc tccaagaaat agtcgaccgc ttccccaaca tcttcatgct
     1501 ccttcagcac cttggccaga agatgatccg gcacctcaaa cggtaacgac tcacgcaatt
     1561 gcttgatctt ccactctcca acatctttgg tcacgtcagc aataagatcg gagcccttag
     1621 gcacgtagct gctcaagtaa gcgctggtaa tctcgggtgg tccacaatga ggtccattga
     1681 tgcatctgac agaagagtaa tgctcccaag tgtgataggc gatatgtacc ttctcgggtc
     1741 gctctccacc ttgatccgcc tccagttccg tcctctgttc acctttgctt tcgtcgatag
     1801 gagtaatcac gtatcttaga tcagcctggt ataccaccac atccagctgg tatgcagagg
     1861 caaaggcagc cagctccaga ttgcctccat aaacagatga tcgagacatg cggtcaatat
     1921 acgcttccca agactcgtcc cattctgacg aataaaagat ctcgaagtag gcactgtgtt
     1981 tcttcatgta gtccaccaca ctctgtcgga tcaccatggc cagtttcagg tcatctttac
     2041 cgtagagctg gtccgctagc gaccgaaata aacagtttcc atcgccctgg attgttgttg
     2101 cataaagacc gatacttttt agtagcggaa attcgcccga cagaactgtt tgccggtttt
     2161 tgcgagccat gttgggttgt ctggaaggtc tttagattat gcaccatcag ttagtttgaa
     2221 aggtagcata ggttatgagt taacggagca gtggggtgga atcggagaga ttacagagac
     2281 atgttgctga aacgatggtc agattacgag caccttcaga aagttgagaa tcccgtaact
     2341 tggaaatctg aaagaatcac gtctgacaat ctcgcatgaa cccaatgttt cattaattaa
     2401 acccacattt ggggaggagt cttctgtgta tcgtacgcgt acagtacttt aagctttaag
     2461 tacatataaa cggggcagtc aaaaacagta gctagccgag acattgctga ctaatacata
     2521 atggatgact aatttaacgg gtataaccac cctgttacag tagggagttt tggcttgtct
     2581 tcatccgcgc ttgtcccccc atttttctct tgttagttta aggtgctagt ttttagcacg
     2641 gctttattta tacggagggg acacggaagt cccgtttggg gttccgcatg gaagcacatg
     2701 atgggcaatc tatcccgaag cactgatgct agacttgttg tgcgctcaag gcggcgttat
     2761 acaagtaccg cacctgtttt ccccgatcta tgaagagcac atataccagt tccggctcaa
     2821 acagctgcac agtgttaacg tactgtatgt ttaaagagag gctacttgta gaagagagag
     2881 cgagtacgac aacatacagc agaggagtga acgtttcaaa tgaagaaagg ttcacaagaa
     2941 gcgtcaaaag caaagtgctg aacttggtct gagttcgttt ttgttcgatt ctgttcgtct
     3001 aagtttcttg tctgcgttct tactgccatt aaccgttggc gacagacgcg tagggtggag
     3061 gaggagcata cagtggagaa ccagctgcca agaatacagt actgtactgt cgcattgcag
     3121 aacggggccc cacctcgaat ccaactgcca gcgtacgtct ggccgacaat gaatgcagac
     3181 ccagcgcaag gagtgcagga aacggtttga tcggcatttg aaagggcaga tccccggttt
     3241 gggaagtggc agagggctgg gagagttgga agtagtgtgc gttgccgttt gtatcacctt
     3301 gtgacggcgt attcatcatc agaaaagggc catctggggt ctaaacttgc agtaacgttt
     3361 tttccctttt ttttgcagac cccacatgga aactttgttg gtattttagt tggcaacttt
     3421 acgattactg aaggtgtagt tagagcgttc aagtgtgcat gacgaactct gtcggaactt
     3481 tgtttagggt ggtggaactg gacggcgtta catggcgcca aagttattcg gaacagcaga
     3541 gtctcagttt ggtcagttga ggcgggggaa tgtctgacag atatgttggg ggtttttccg
     3601 tatctccggg agggcgagtc ggttgttttt acatgtcatc atttcgccgg tgtttgtact
     3661 gcgtccaacc tcttctgagg cacgatcggc tcaacccgca tgtacaacaa taggccgctc
     3721 ccaaaagggc ctctcctgcc gttccttcag tatgtacagt atcgtactat aggagaatac
     3781 gagacagtag cagctgagca tagcctactt gtatgaaatc gagatcgatt tatgccttca
     3841 tgtgagatcg gacttggccg ctagactaca caagtacggg tacgagtaac aacatggtat
     3901 ggtatcgccg gtacaacatg cgcttcactc tgctacacac tcctcacaag gtctgattgg
     3961 atccaacttt atcagagcag tgatacaact gagacagctc aacagatgaa ccacgggcta
     4021 tcgtcgtgta caagtacaac ggattgtacg gaacagaccg ccgtgtctcc agatggcttg
     4081 taatctcttg atggatacta tctcaatgtc cgacatttcg tctctcattt atctgtccca
     4141 cttcagcagg tcttcttacg ctacttgtgc agccaagcgg cttcaaaaac gaaaagctac
     4201 cagacactac gatcagattg gagcctgagt gccactctgc ccgagcctga ggagcgacga
     4261 ctcacgccgt gagcagttgg tagtggagat gagctcgacc tggcgtcacg accaggctct
     4321 gagtgctgcc ggaaaccgag caaccccctt tcggtctccc ggaaaaaccc ttcgggaccg
     4381 aaaccctcgg ggaggggaag tgcgctctct ggctaacctg agtcctccac accataccga
     4441 acaaacaaag gcggggggca ttactgtgca gagacaccgc agcgaaggag accgatatgt
     4501 gcatttttga aacctagctg acggagagcg tgccgcagac aaggagcagg cctcgcagaa
     4561 tagtcctttg gctctggttc cgttgtgtaa aaaaagaaac gtaacgcaaa gtcaagaccg
     4621 cttgtgctga acaagattat gcggacaaga aaacttgcaa catttttcaa cttacgtgaa
     4681 aacggggact ccggctgtaa gccaagaaca aggtgcttgc acgggaccga cccggtaggc
     4741 tctccgctct atagatacac gtcagacccc acattcgtgt ctcaccttcg tccccctccc
     4801 gcttacaccg cctctactta ttcttgccga ttacgcctgt gcaattttcc gatccattgt
     4861 cttttcaagc tcagagagag acgcgtcaga atagtttggg atcgaccgac tcacatatag
     4921 gctacgcaag gtcacgatac tttgcaaagg ctacttgtct aaaaaaaagt ccgagtctgt
     4981 ccggggctga gccgagcaat tttcatcctc ttacgacaca cacgcagaga ctgattttcc
     5041 tccagacgac acaaatccct cccccgttga cgccaagccg acgagcatct gccccccacg
     5101 acagacagca ggctaaatta tccgctttat ttgattgcag cttgttagtc ggttttttcg
     5161 ttttaaacat cagacgattt attccgctct agagctacct taatacccca cacatttgca
     5221 taatctaatt gcctgcaccc gacccacctg ttacacaaca ctttctcaac cacaggtacg
     5281 gctctgaaaa cacaaaagcg ctctgcttgc acccttgcgc cctcccgtca caacatgccg
     5341 gtagcgatat gaacgaactg cagtttgttg ttgaaaccgg agacgtccag agttccagac
     5401 ccgccagcaa aaagcccaag cgaacacgac gggcttgtct cccctgccaa ggcagaaaag
     5461 tgagtgcaaa ccgactctcg gctgatactc cgacgataat atctgccaca gacatgtcca
     5521 cacaccagct aacacagatc cgatgcaatg gcggccttcc atgcgaaaca tgtatcggtc
     5581 gcaaagtgcg atgcgaatac aaggacgaag acaccaagaa gggcaccgat aagagcccca
     5641 gccccgccaa aaatgaagtc tttgaaaacc gacgcctagc acaggcgcag tccccacacg
     5701 tcccacatac acagagccca ctacagagcc atgttcaggt ggcgcagaag ccggcaggga
     5761 agtcaccaca ccagccagca cacatgtcac cccatctatc gccacaggct gtgcacatgt
     5821 caccccaggc ttctcacatg tcgccacata ctcagccagt acatgtacag cagcacactc
     5881 aaccaccaca gtcacaaccc catacacaac agacgaaacc acaagtcggc cagacccagc
     5941 cccagtcaca acccccagct atcacatcac ctctgtcgat agctacctcc agctcacgtg
     6001 gctctacccg acagccgtac tttcgatggc tcggagctac tgccattgct ccgcccagaa
     6061 agggcaagtt cagactcatt gcggtgaacc tggcttcgtc ggcctactcg accgtcgtga
     6121 tgaaacagac agccgagggc tcggccatgg agttccaggc gcccataacc tcagcagggt
     6181 cagctaactc ggttaattct aacggctcgt acttcccgac tgccatagag acccccgaaa
     6241 cacagctgcc cagcattggg ccctactcga ttcctacaaa gtacattgac gtcttctact
     6301 cccacgtgtc gtccattctt ccgtacttgc cccggaaggt gttcaatcag cttcttcaag
     6361 ctggcgaggt gtcggaggcg cttctcaacg ccatggctgg cttgggactc aaaatgagct
     6421 ccaactccag ccctacagaa tccgtttccg agacggaaaa tacggctatc aagtactcca
     6481 accgcgccaa ggagcttgtt atcaggcgcc tggcactccc cacggttgaa accgtctaca
     6541 cgctgcttct gattgcatac aacgagtttg ccaacgacat ggactctggg ctgtggatgt
     6601 ggtctggcat ggccattcga atgtgtttcg atctgggtct gcataaagca gaccttccca
     6661 atctggatga agaacaccgc gaaacagccc ggaacgtctt ctggtcggtg gtgtgtcttg
     6721 atcggctcat ctcttcaggt actggccgta ctgtgacggt tcctctatcg cagattgagc
     6781 accatcctcc cgtaggcaag aagctgacaa ctggccagac agatcccttc ccatatctct
     6841 gcaagctgtt gctcctcgtg ggcaaggtaa ccgaccatct caactccgtg gacccctcgc
     6901 aattgtcttc ttctcggtcg tttgcctcca cccaactggc ctctttccat caggacgttt
     6961 ccgactttta cacgtcgctt cctccggatc tattgtttga cgttcacaac ttccaagagt
     7021 ttgcacgtat ccgacagagc caggtgttcc tgttgctgca cgtgtggaat caggcgctca
     7081 tcctggctgt gtatcacccc acggttgtgt atgctcgatc agcaggtacc cttggctctg
     7141 tttcagtctc aggctcttcc aacgtgtctc tgaacaactc tagagcacct tctcctactg
     7201 gtgctgtagc tggaggtgga ggtggagctt cttcttcggc tgaagacggg cccaaacccg
     7261 ccaagaaacg aaagactacc gaccctcctc tgtctggaat cgatattgga gctatcagta
     7321 tttctgatat ggttgcgttt gctgatctca ttgaccctct atcgtttttg tgctctcctt
     7381 ttgcgtctca gcctctgctg atggctggag tttcttgcct gacagttctc agagccctct
     7441 cacccgccaa cacgcctcca catgcgattt tcactgtaaa aaagtcgtat cacaacactc
     7501 gaaacgccct tcaacgtctt cggagtaact gggcgggagt gtcgtggctt tgcgagactc
     7561 tggactcact ggagcgtgaa gaggaggacg tggatcttgt tggatcgttc acttttgagg
     7621 caccagaggt cccctcgcaa gaagagcctc ctacaggttc ctcagctcga gccacggcca
     7681 cttcggcctc cattaaccac tcttcacatg cttctaacaa gaggtggctg gtggacgctc
     7741 tggaagagaa ctgcccagag gaagagatgc ttggtcttgt gattgcagga tctcgaaagc
     7801 tatcgcttcc aattgagcga cagaatgagt actactggga cggcaatgga ggggttgcta
     7861 ccggtacttc aaacaatggc catgaccagg ttccgacagc ggcacatcac aatgcccctc
     7921 gcaaccacca gcagccacgg aaccatcacc acaacaatca ctcgacaaac aatgcaaacg
     7981 gacccaacag ccatccgtat atttcccggc agctctgtga gtctcctgag ccctattttg
     8041 aggaagggta ctcccagttc tacggtcagc aggcccaaca aaaccaccat atcatgcaac
     8101 agggtcataa caatgctgac aagccttccg caggctcctc tggtggtaac aatacaagca
     8161 acgaatcgac taacgctccc aaccggacaa attctcgaga gattccagat cctctggacg
     8221 gagatgactt taagagtctt ctagttggaa acatgactct tgacgagttt ctcaaaatgt
     8281 gacgagtaac gacataacga tttctttaat agtaatgata tttatatgta tagtagcaac
     8341 gcgattgtgt ggtgccagta cgaatacagc actgggagtg tgttcggctt taatctctgt
     8401 tgagactggc attgcaatat gttgagaaga acccttgtat ggctctggct tcttgcttct
     8461 ggcttctgac ttctggcttc tgacttctga cgactgtgag acaaacgtga atcgtacctt
     8521 gtcgacactg agacatgctt gtcaaaaaac aaacataagc ctccggctgg gttatcagtc
     8581 aatggtctga gtttggcagt tgtaacctac aagtccgtca gataatcagg tattaatccg
     8641 tgggtttggt ggggttggtg gtttggcagt agctcggcct ctaagtagct ctcgtcggcg
     8701 actattgcaa ctgtaactgg gcgctgtggg agtaattttg ttttagaaca caggattata
     8761 atcctccggt gaaggataat gacttggttt tattggtttc catgttacag taagtcatta
     8821 atggcggggt ttggtgtggt gctgcgtctt ctccacttag tgtgagacat acagagaccg
     8881 gcataaccgc ctacccttgt agcacacacc tcatatggtc agatgaccta ggcagagaat
     8941 gtgccaagag aagaagtatg acaagggctt cagcttgtct tgtaacctca gagtctttgt
     9001 tagcaacttg agtctcttcc gtagaagtag atgttttggt agatttgagg tttcaggatg
     9061 atgtaggcag agccgaacag taatcagtat agctggtcta acaaccccat atgacgtcat
     9121 aaatcattac tatatactgt atatgtcatt atctcttgct ggctacagct ccaacctcct
     9181 cgaccacctt cttgacgttg tcggggttgt gtccgaatcg gccgaggaac aggccgtcca
     9241 ctactccgtt gagagactca accagtccgg ggccagcaga accaccgtag acgattcgca
     9301 cgtcgttgtt gttggtctct ttctcggcgt caatcttctt tctcagatac gagacaactc
     9361 caatgatatg atccgactca gcgggcttgg gagctccaat ggcccacaca ggctcgtaag
     9421 caaagaccag ctggccggtg cagttatcca gaacaggttt gatctgctcc cagacctcgt
     9481 ctccgcaggc ttcgatgtct cccttgttga tttcgccaat gcagatccag ggaatgatgc
     9541 tgtttcggga gcaggcggcg gacttgttga tgacccactc gttggtttct ccaaactgct
     9601 ttcgtcgctc agcgtggcca atttccacgt aacgcacacc caattgggcc aaatgcttgg
     9661 gcgacacttc tccggtgaag gctccctcgt cggcctgcca gcagtcctgg gctccgacgt
     9721 tgaacagagg ctcgtccaga cggttcttga gccgagtgca ttcccggatc gacaggaagt
     9781 caggcatgac cacaagctcg acgtggttga gggcggcagt ggccacggtg ctggatgagt
     9841 cctggacggg tccagtgatt ccgtgcttct caagctcagc gtcgggctgt tcaattccag
     9901 ccaaggcaga gacaaactgc agcgtcttgg ccggatcaaa gtacattttg agcgagatgg
     9961 ccaccacggg ctgtcgtgtg tttgacattt tgttttgtgt gagtgtttag gtgcctgaag
    10021 acggtgtgag tgtgggtgtg tgtgtatgta gaaatgttgg tggcattgtt cattatgtgc
    10081 ttgttccgct gtaccaacat gcagccttat gcagtttcat gcatggtgca gtagagttca
    10141 gggcccccca cagtccacga gttagacagc ggatgtccca atcgggaagc cgcatggggt
    10201 ggtttcatag accagtgtgg aaatccaacc acggggcgaa caagggagcg tagagataga
    10261 ctggagcgtc acgggagcag ctaaatgtgc gggggtagct ttgtgccttc tgggaccgta
    10321 tttcactaca tcccgaggcc catatttgat cacacggatc atagtgagta atacagaatg
    10381 gattaatccg gctggtgagt ttcaggagca atgggcggca gaatagaaac ggataacaag
    10441 gcaatctagt acaaagaact tggcatcatt ctaagatatc cccgcggacc acttgtaagt
    10501 acgtacttgt gtagcattag gtctattgac tgccttgtcg tgtgtagacc ttttggagct
    10561 cgctgcttgt ctttttcgaa ctcaatcgat gagtggcggg gtaactgttg attctgggga
    10621 gaaaggaaac gcaaaaggag gaagacgaac gaagaggaaa accgaagcga gaggtccgat
    10681 ttgggtctga tctgaccttg ctttgaggac agacttgtgg aatgttgagg aaacgggctg
    10741 gtgataagat tgctccgttt gtaagtacag taatattggg aattagttta gttgatacat
    10801 gtacgagtat tgtaccagaa caccaagtat tgtagcacct gggtcaacat ttactcaatg
    10861 taataacaaa attccaagta cagtaaattt atattccatc ataaatatca ttaaaaatta
    10921 tatnnnnnnn nnnnnnnnnn nnnnnnnnnn nnnnnnnnnn nnnnnnnnnn nnnnnnnnnn
    10981 nnnnnnnnnn nnnnnnnnnn nnnnnnnnnn nnnnnnnnnn nnnatttaca agtgctcgta
    11041 caagtactca tattccttcg cttctcctcc ctctacttgt ggttggcaaa accatcaacc
    11101 agctcgtaga cagcccaagc tccagggtcg ggaggaagct caccgtcctt ctccccaaca
    11161 tagactgctc gtccaagacg aggcttgatc ttcttggtgc cctcggcagc ctgcttggcc
    11221 ttgagagcgg cctccttgat atccttggtg gacaccagag actgcacgta ggggatcaac
    11281 acgtccatga cagttcggtc accaggtcga gcaggagtgt ggttcatgag actttccaga
    11341 ccggtgttag cagcgttgac gagcttatca gtcacattga catcagtctt atgggacaga
    11401 gggtccagca gaagagcgtt aaggaaagag gcaaaaaaaa tgccgaagat agctcccagg
    11461 gtgcctccca tatcctcctc ggtgatgtga acgacagccc gcacaatggg gatgatctcg
    11521 agagcctttg ggtcgctctt gttcttgttg aggtactcga gaagagctcg gcagccatgt
    11581 tcaatggtgt gtccacagtc tccgtctccc atttcggtat cccatgcagt aagctgaggc
    11641 tcggccttga taatgttctg ggaggcctga gtgagagcag caaccacggt ctgttcagga
    11701 atgtccagtg tgggagcctt aatgttggag gtctcgtcgt cgaagatctt gtcctcgttg
    11761 ataaagggct tgaccgaggt aggaggggcc acattgaccc aggcaggggc gtcggacaca
    11821 gcgtccaggt acttgagcac gttcttgctg tgggagccgt tagacaggtt caccagggtg
    11881 atagagaagc cgggagcgtt gagagagctc atgaaggtgc cgcacagaac tcgcacagac
    11941 ttgatcttgt gggtcttctc gagttgctct cgggcaagct ggacagcagc ccgcatctca
    12001 atggtggaaa ttccaccgag gttgttggcc aggagaatga cctcgtcgcc ctccttgaac
    12061 tttacgaagg atcgctcggg gtcgtcctgc gaaactaggt acttgagcag agtatcaacc
    12121 atggactcag gggcaggcac ggggttgatg gtcttgactc cgggctcatt gtgaataccc
    12181 aggccgaatt gacactcgtt ctggtcgagc gagacgtggt tctcaacgga tcgaccagga
    12241 acgtggcagt agtccagtcc aattgaggcg gttgcggtgt tctcggccac ctcggttcca
    12301 atggccatgc attcatcaaa ggacagcttg tcccaggcag ctcctccgac aatcttgtcc
    12361 agaagcacag ttccagccag tcctcgtcga ccgaccagac caccgctctt tcggtcgaca
    12421 gccacatcgt cggcagactt aatgatgccg accttgtggc cctgagactt gagcttctcg
    12481 gccgcgagac caaaatgcaa catgtcgccg gtgtagttgg tgacgaccag aatatgaccc
    12541 ttgtcggagg gcacgagctt gcagccggcc tcgacctgct tggctgaagg agacgcgaag
    12601 acggggccac agatggcacc ggtcagcatg ttgtctccca caaagccggc gtgggcaggc
    12661 tcgtggccag agcctcctcc agaaagaact gcaactcggt cagcggaatg ggttccgttg
    12721 tagagcacct tgaatctgtg ggagagaatg gacgctgatc gggaagcctg aactccctcg
    12781 agagacttga gcacgagctc gtcagtctcg ttgaacagat gttttgtgga catagtagat
    12841 gtgtaagtgt gtagaagtgt cgtgtgggcc aattgtgggg aaaggagctt cttatagaag
    12901 ctgatctgcc cctctttctg atccacgttg acccccacgc tgttttcagc tttgcaaaag
    12961 tttgggaccg cggtacgtgg tggccttgcc tcgaaataat agtctttgtc cgcactagtc
    13021 aggtcatcgg attatgcaag gctgtggagc ttaatgcggc ggctttccct tttgggattc
    13081 cgcttcccca gattgaaacg tacagtatag agaaaagtag atgccttttt agagctcctg
    13141 gaggtgttat atatatatac cttggggtgg caccaaggtc tcatcacaca actacacact
    13201 cacactcacc agaacatccg ttctaacaca caaacacacc acacacacac acacacacac
    13261 acttgcacaa aatgggattc actattgttg ttggatgcga cgaggctggc gttgattaca
    13321 agaacagaat caaggccgat ctcgaaaagt cccctcgagt cgacaaggtc attgacgttg
    13381 gtgtcaaggc ctcggaagac aagaccgcct accccaacat tgccattgct gctgctgaga
    13441 aggtggcctc cggcgaggcc gaccgagcca ttctcatctg tggtaccggt cttggtgtcg
    13501 ccatctccgc caacaaggtg gccggtgttc gagccgtgac tgcacatgac tccttctccg
    13561 tcgagcgatc cattctttcc aacaacgccc agattctctg catgggccag cgggtggttg
    13621 gaatcgagct tgctcgacgt ctggtggccg agtggctcac ctacgagttt gaccagacct
    13681 ctgcttctgc cgctaaggtt gccgatattg agacctacga gaagaagcac attgctgcct
    13741 aaacggacaa acatacgaaa acctatatat ttaatgaagc atgataattt gatatttgga
    13801 gtagccattg atgaagtcta gagctcagac agtcaagtcg tatgagtccg aagcaataca
    13861 ggagatgttt caaagtgcgt acacagttgt atgtacgaaa tctaccaacc agtgagatca
    13921 aatgtctcag ggatacatcc acaacgtagt ctcgatggta tagccccata ctttccactc
    13981 ctttcttttt ctccggactt ctctctgctt tttccttttg tgacttggcc agctccattc
    14041 tcctgttctc cacagtttac tacgcgtaag gttcgattta acgcatggtg catatgaact
    14101 ctatcgtatc taagttttta ttccccgcct catggtgtct ttgtcaacgg acacccaaag
    14161 aagcgaaccg taactctaag agcttatttg ttcgtatgtc ggaaaaacat acggctataa
    14221 caatgcggag aggtggggta ctaaatgagc tgtcgtcatg caaattatgg aatgggcggt
    14281 atctaaagac atggaaatta gattccagcg cgctccgtga tgctttcgag cagttctagt
    14341 cccacttctt cagcctttag tgtctcagag atggtacgac cccgtctcag ttccggaacc
    14401 ttcttaattt agaaaaagag agaggagacg aacaagatgg aatcaaaaag atttcccaat
    14461 ggggaaacta atcttcagcg ggaagctgga gagaccacgt gctgatcgac agctgtgtcg
    14521 acaacaggtt tgaggtcatg tgacgtgtga cgacgatact gtctttttct tactaaagat
    14581 gcagatctcc tggtggcaaa gattcatgtg ctctgtaagt gaaattggaa gcaaatcgat
    14641 tattcggtat gagcacgact ctcaatagag agattccgct cacgagttgt acaacagtaa
    14701 cagaacaccg caatttgctc cataaatctc ccctaacgta gcatgtgctt tcaaagtgcg
    14761 cgggctgtac ggaacatccc gatgtaacct atgttggaca acagtacaat ctcgggtacg
    14821 ggtcggtaat atccggggct gaaatttgtt cacccgagcg agtttctaag atgtacatac
    14881 agtagatccg aaacacattt tcaaatatcg tgacctctaa agcggtgtgt ggtgcataga
    14941 gacttcccga aagggtcttc cgcaaaagtt tctcgtctcc ggacatggta aggcagtgac
    15001 atgaaaaaca aaaatctggg gcaacgtgca ctcccggtga atcagatttt tcatgtgtaa
    15061 gagactccca gaagcgtccg agactgtcgg agtgttcctg gccctctgcc tggtcgggtt
    15121 gctttttcct ccaccgttgt gtagggctta cttgatgcaa ttatctgcac acttgtctta
    15181 gatggtgtga ggtgattcgc gttcagagga ctacaagtag ttgtattaat cctttcctgc
    15241 tacagagtgc aataaagagt aactacaagt agatttcaag aaacggtatt aattctcagt
    15301 gtagcaagtt gagtcttcag cgtctttcag gaagcggcga gttcgtgcaa atagcggttg
    15361 cagttcgagg gacttcgttc caagtgcaaa tttcatcaat tctgaaatgt gtaagtctct
    15421 tacattgctg tcccgagatt attctattac tcgtactcct acattgatta ctggtgaagt
    15481 tctacaaata caacgttcct agtgttttcg aatcataatc ataatattaa atgcaataag
    15541 ttaactgtct cagtagaccg tgactgtcat tttggctgtt agctgtcagt cgggatgagg
    15601 agcttaccag acgtggtggc caccgcagac aagaatgtca gagccggtgg tgtaggagga
    15661 ggcggaagat gcaaggtagg cgcagactcc tcgaagctcg gagacacctc caagtcggcc
    15721 catggggttc tggaaggccc actggttacc aagaccgggc tcagcgtcaa gacagacgtc
    15781 agtcatagca gtctggatgt gaccggggga gatggagttg actcgaatct caaactggcc
    15841 gagctcagca gccatggact tgacaagatg agcagcagcg gccttggagg cgttgtaggc
    15901 gcaccagggc atgtctcggt tgacaatgga gccggacatg gaggcggtga caatgataga
    15961 accagaagtc ttggtggcaa tcatctgtcg agaggcggcc tgggcggtga taaagacacc
    16021 ggtgacgttg acgtccatga cctttcggaa ccagtcagcg gggtactcgt tgcaagaggc
    16081 tcgaggtcca agcacaccgg cgttagcgat gacaacgtca atcttgccgt gggtctcggc
    16141 aatgttctgg aagagggagt tcatagtctc ctcgtcagtg acgtcggctc gcttgaagac
    16201 cagagaggcg ttgccgggca ttcgcttaac gtaggactgg caagccagga actcctcaga
    16261 gggagtctcg ggcatgtcaa gacagtagac agtggcaccg agctcggcga ggcagactga
    16321 gtactcaaga ccaataccgg agtttccacc ggtgacaatg gcaacaccgt cgggcagaga
    16381 gaactcctta aagatctcgg gcttcacctc gaactcgggg ttcttctggg cctccagagc
    16441 agcattgagt ccaacgagct tcttgggggc aggaactcga gcctgagggt agaaggtgta
    16501 gggtgccgag atgggcagag cagaagtagc ggctgaagaa accatttgtg tatgtgtgtg
    16561 tgtgtgtgtg tgtgtgtttg tgtgtttgga aactgttgtc agtatttgat atcgaactac
    16621 agagcttcca tggcgtcctt ttatatcgaa gagactcgac cttggaactt cctctagact
    16681 ttccagagta cggcttctca atcgagttcc ggagctgttt ctgccctagg ccggacacga
    16741 ggcctactcc aagccgcttt gtctggggtc gcggaagtcc taattaggaa acggaagtag
    16801 tctcctatta aggtttccaa aaatctgggg tgcctaaaag tctattttct tagtggcacg
    16861 atacctgctt tctttgtccc acaaaaattt agactttcca accccatcat gaccagcctt
    16921 attccccgga ataacagcct gggggtgaaa aaagcaaaaa cggaccgaca aacacaaaca
    16981 cagaagcata ataaaattac agccatcctt tttttttttt tcgttggcgg ctgaaccata
    17041 gacggacggg tacgagcccc gtcttgggcg tagccgttgg tgcaagcgcg gaaatctact
    17101 tgtagaagag tcgcatatac attcttgtag gaggcttttg atgccgtgcc aaaccggcct
    17161 ggatatgtag gtacagtatc cgagggtgtg aggggagggg caaacaccca agctcgctta
    17221 attttcagtc tctctcattc caacttcgat ctctctgtca attgcagtct ctctcgatct
    17281 cccctacaga ccacacactc cgattaagca tctcctgtgc atgtcttgat gggttacatt
    17341 ataggcgcta gcaaagatgt ctggctggag agaggaagag aaaaagggta caagtagcta
    17401 cacaaagaga ctgttgtgtt gagatggctc tagtttcaga atatccctga tctgggggct
    17461 atgttacaag tgcaccatgc ataatacttg ccatgtctca tgttgatgct acagtggcag
    17521 ctcttggaga gtgaagatgt ttgcttgctc gtgatacgga agtcatctct ctacactacg
    17581 ttgctctgct cttcatcctt cgattccgtt cctcgattct ttgctctctt ctttttgtga
    17641 gctaagctac atggctgttg accacttact ccttttgccg ctactctttt tgtagcatcg
    17701 tggcaatgtc gatccgtcac aggaagaaga ggacacgcat aaattctacc acgtgacgct
    17761 tcggccgaga gattcacgtg acagagctcc gagaaagtcc ctcgtcccgc ttactgcact
    17821 tccgcacttc tggaatcttc cacagcccgg aacgccagcc gtcaagaggg gagacacttg
    17881 aaagagcgtg cagatgatga ggggacactc atcgccccac aaacgaaacc tagagtgtgc
    17941 cgttgagacg catcagcgat ggtgcggtga gttggggtca gagagatgtg ggtgaagatg
    18001 ttggaggttt gaaaggtgcg atttggggtc tttttttttc gtacaagtac tttggggcag
    18061 aaaggtgtga tgttgatatg gtgtacagta tgtatggtta tggcctccaa gtacagatga
    18121 agaggctgta tcactctaca atctctgtaa accacccttg aaaaaaacaa agaatacttt
    18181 gactggtact tgtacaagac agcgggagct caaagtggaa gccgggaaca aaaatagaga
    18241 cttttagtta tacaagtagt ggagttatgg tctgttatgc gcactaagtg aagatgcgat
    18301 agggctcgtt cggaaggaag tgtgaagagg gtcttttttt actagtacaa gtagttgata
    18361 ttgtggcttc tggtaacaga ttttcaactt attcatccga ggttttgctg cttcaagtat
    18421 tttattacat ttatgctcat tttataaaat aattctactt aattccacca taattccata
    18481 cacgcaatag tcactagaat gaaacacata gaacgcatcg cagagacatg tattagacag
    18541 gccaggttag atacaccctg gctaactagg agaatattgc accatctcct caagcgcctc
    18601 cagctcaccg tatacaacta ttcatctcac ccgactaacc tccctttgct tattcaccga
    18661 tcaccaaact ccatctgaga cggttaaaaa agcaagcagg tcttggtcat aaacgattca
    18721 gacatatttt agtgccaact tatataaatg tcacgctgtg cggtatttgt tgtgtcgtat
    18781 tcaaagtcct gatcttcacc tttggaagtg cctccgcctg catatacatc gtcatggcct
    18841 gatcttggaa gctctagcgt tagttacctc tcacaggtct gaatagttcg tgttgtctca
    18901 gaataatgac acttagtaaa acaggtgatg taagacaatc aaagaatcca ccaaatgccc
    18961 aagtcaacga ttggatcatg gggtgattga agaccggtac actatccgag acttctggta
    19021 gttgccatga gaacttgaag agcccatcag acgagacatt gcgtaatcag taatagtgac
    19081 ttggtggggt aatgtgatgt aacaacgggt taccaactgc gttttcagaa aatgtactgg
    19141 caccacctga ccacaagtct tcgtacagct ctgccgcctt caacatgcct tgatagttac
    19201 aggttctaat agtacggtat tgttcctaac aagtagcaaa actatcgtaa cttgttgtaa
    19261 tacttgcaat aacagtgcag tagtacacgt tggtgccata cctcctccac attcccaaca
    19321 tttgtaaccc ttctcgcccc agaggtctca tcttcaagtc agtccgcata caatggactc
    19381 caggtacttc agtacacacg cgactcctct gctcagacat tctagggtcg ataatataac
    19441 tacaatatga gtaaagagag tcgttcccta gctgagatgg gttggatctg tagccacggg
    19501 gtatatatgg ccgtaaatag tccaattggc taataataag acctatagaa ctgagtcagt
    19561 gtttttcata tctatggctg aagtagaata ggtacttgaa ctacttgtac cgcagggaaa
    19621 gttgtacgaa gagtcctacc gcagaactag acttgacatt agtttgtcct tactgtatca
    19681 ttaatcatac aagacaattg ctatagggcc tactacaagt acagtggata ttggaccgat
    19741 acttgtactc gtactgtact tactcgtacc ctcatctcat tcgccttgaa aagtgtacta
    19801 tcgaggcggt aacctgacaa caatgaggcc cggcacaagc aactacagta ttcgtaaaag
    19861 tacacacatt tgaatccgca taatcgcggg gtaggaacta ttatttgact tgacacttga
    19921 tcgcgtgact acactagtta gtgtacgaat acttggcact catgtactag tacccgtact
    19981 tggataccca aaatccactg actaagcaga aaacgaagtc cgtctccatg cagggaagtt
    20041 gcagctggcg cgtttaatgt ccatgtcaat ctggccctgc cgtgggggtt tcgcttctcg
    20101 taggatagac ttggtccgag tcatgtatta tctggacgtt ggacaatgga ggtttagccg
    20161 taacgttttg atgcgcgcgc tcaagcgccg tggaatatga cgtggttccg tggaaagtgg
    20221 atgagagatt agacgatgat aggagcaagg gctgaaaaag ccactcgaaa gacccgaaac
    20281 aactgtgtga gaggggcgag gggtgtgtga tcacgtgact ttgtgtctat agcacgatat
    20341 caacgttcaa cagaaacccg agacccacgg aaagccctcg gttctactgt aggtttgggc
    20401 tcgttgttgg tacagaacga gtacagagtc gcatccggtt tagatcagtt gcgtgaaaca
    20461 tctgaggcgg ttgctgtgaa tgtcgaggag cgagcctgac gggtcatgtt tttcttgttt
    20521 ttcttattca ttctagtacc gtattgaaaa tacaacgaaa tctggctgtt tccgtaccag
    20581 cacatctata ttagagcgta tcgtactttt ggtgcaacgt ctatgccttc actctaaatt
    20641 ccacggagag gcgtggcatt tttttttaat tttttaatta ggctaaaaag ccgaggtgga
    20701 tagacggatc aagagtgaac agcaagtgtg ctaagaacga ggaacagcgg ctagagggtg
    20761 gaaaagaata atgccgtggc cgtgcaacct caatactcgt tcctgttgac ggactcatgc
    20821 taccatgaca caaccacgtc cggtactgta cttgtacgag tgccggatcg tgctgcttgc
    20881 gtcgacgcac ataatcaggt caagaaagag acagtctcgc ataaagaatc aacgcataga
    20941 gagtcaccgc agagtcaaag agggtcgtag aaaagaaata ttcagcagaa gttgtgtgct
    21001 gagacaactc tatctgtgtc attcccgccg cctcacaaga ccagtggagc tgccacttgt
    21061 agtacaggcc ttgtttgcag tagggccctt gtcctctcca tctgtccctg tagacaattt
    21121 cctcattaga ctacaagtgc atgcatatct gtcggtgtga ctgaagttag atcttctttt
    21181 gggtgatagt atttatgttt ggagggggtg aaaaaaaaga cgatcaaata tataaagaag
    21241 ggcgggggct ctttcacaaa tctacacact ctcaacaaac aacctcaaac atgccaatcg
    21301 acgtgcaaaa caccctggaa cagctcgagc tgtcggagaa aatcgcactc accgctggag
    21361 tcgacatctg gcataccgtc cctatcgaac ggcttggcgt accttctgcc cgaacctctg
    21421 atggccccaa tggaatcaga ggtacccagt tcttcaactc cgagcccgca gcctgtcttc
    21481 cggcctccct aggcctcggt gctacgtggg atcaggatct cttgtaccag gtaggagagc
    21541 tgctggccga ggagtcgcgt gccaaaagcg cccatgtcgt gcttgcgccc acaattaaca
    21601 tccagcggtc ccctctagga ggtcgctcct tcgagtcttt ctctgaagat ccgcttttgt
    21661 ctggaaagct ggctactcag tacgtcaagg gtctacagga caacaaggtg gcagcttgta
    21721 ttaagcactt tgtgaccaac gaccaggaga atggccgcat gggatccaac tcagtcgtaa
    21781 cagatcgagc tttgcgagaa atctatctca agccctttga gatcgcagtc agagaagcca
    21841 accctaaggc cttcatgacc gcctacaaca agctcaatgg cacccatgtt agcgagcacg
    21901 acatcttggg cagtgtgctg cgaggcgagt ggaaatggcg agggttggtg atgagtgact
    21961 ggttcggcac ttactccacc agtgacgctg ttaatgccgg tctggacctt gagatgccag
    22021 gtcctcctcg atggagaggc gagcagctca cccatgctgt tctcagcaac aaggtgacca
    22081 ctgagacgct tgatgagcgg gtcacaaatg ttcttgagct cgtgaagtac gcccaagagt
    22141 ctggaatccc gttcaatggt cccgaatcca ccaacaacac gcctaagact cgggctctgc
    22201 tacggaagct ggtggcagac tccactgtcc tgctcaaaaa cgatgcaaac atcttgcctc
    22261 tcgacaagac caagaaagtg gccgtgattg gccccaacgc aaaggccact gctttctgtg
    22321 gaggtggttc agcctctctc agaccctact atactgtttc tccgtttgag ggaatcactt
    22381 ccaagactgg cagcgaacct gattacgccg taggagccta cgctcataag gagctgcctg
    22441 acttcgcatc atacttgaag tcagagtctg gagacgaggg aatttgggac gttcgattct
    22501 acaacgacaa gaggggtgct caggatcgaa agtgctttga ccaattgact atcgagcaga
    22561 ccaaactgtt tctgttcgat tacagtcaca aggatatccc caagaacaag atcttttatg
    22621 tggacgccac tgccaccctc aaggttccta aggacggagt gtacgacttt ggaatgaccc
    22681 ttctgggtac tgccaagttc tttgtcgatg acaagtgcgt gctggactgc actaaggacc
    22741 aggagaacgg caattcgttt ttcggcgaag gcactaagga gaagattggg tctattgagc
    22801 tcaaggccaa caaggactat gccattcgcc tcgagtttgg atccgaggcc acttcccctc
    22861 gagagcgagg aggacttgtt tccaacggtg gaggcgctgt tcaggccggc atggctcgac
    22921 aggctgtcgc cgaagatacg atcgccgagg ctgtcgagct ggccaaacgt tccgaacagg
    22981 taattctctt ttcgggactc aacatggcgt gggagtctga gggattcgac cgaccgaact
    23041 tgtcgcttcc tcctcacaat gatgcactca tcgaggccgt gctcgacgcg aatcccaata
    23101 ccgttattgt cattcagagt ggagctccag tggagatgcc ctgggcatcc acggccaaga
    23161 ccatcgtgca tgccaccttt ggaggcaacg agactggaaa cggtattgcc gatgtgctat
    23221 ttggcgacgt gaaccctagc gctaagctgc ccatcaccta ccctctcaag gttcaacata
    23281 ctccctctta ctacaacttc ggccatccta aacgaacttt gtatggagaa gatgtgtttg
    23341 tgggctaccg acactacgag aaggttgatc gagaagtgtt gtttcccttt ggccatggtc
    23401 tttcatacac ttcatttgag ctgtctaacc tgagtgtttc caagaaggat gatactgtca
    23461 ctgtaactgt gaacgtcaag aacaccggat ccaaaacggg agctgaaatc gtccaggttt
    23521 acgtttctca agagaaacca tccatcgtgc ggcctgtaaa ggagctccgg ggcttctcca
    23581 aggtcgagct tgatgctggc aagtccgata ccgtcactgt ggaactggat gtcgatcagg
    23641 ccacctcatt ctggaacgag tatatcagca agtggaccag tgaagctgac aagtaccata
    23701 ttcatgtcgg taccagcagt gcaggtaagc atcttgaggg tgagtttgaa gtcaagaaga
    23761 ctaagaattg gttaggtctt tagtctcatt atgtaacgtc atatataatt atttatgctc
    23821 gatgctaatc gatacctaca gcccttgagg tggagtacca atactataca aaaagagcac
    23881 ataaatgcac aaatgtagta ctctcataat ggagtttgat ccagaataat caacaccttc
    23941 tgggcagccc ttggtggtgt cctggatcat gttaactttg gtctaggtag actgagaacc
    24001 agtccataca aaggtcatac tactccgttt gtttgggtat caacacagac tcttctccct
    24061 actagccttc ttcctccgta tcacagagat tatttggtcg ttttatggag tcaactgttg
    24121 gtagttgagt cttagaacac acaagacggt tccattatat actgcagcgt gttgtgtatt
    24181 agcgctctgc aaagtgcact tgtatagcga cagtacaaat attgcagtat acagtagaag
    24241 gaactgtttg tactgtacat acgtactaca catctctgtc tgaactcttc aaggtcataa
    24301 tcatcacgaa tctttaaatg ttattacaaa ggttagaagg gatcaagcaa gtccttgaca
    24361 agccttcacc ccagacttca acgaaggtgg acaccgcctg cagtatatat acgcgtgcta
    24421 gctgtagaca cggctattac tttaatgact gttgaactta ccagacagga agctcttgag
    24481 atggcccacg ggctgccagt cccctccgtc ggaccattca aacacgccct cggtcagcga
    24541 agaagtgaga gtgaatcgag cctccacacc ggtagcggca ggatgcacca atccatcggt
    24601 cttgaactga cacagcagcc gctgctcagc atcctttcgg atgatgaagg gctgggtgtc
    24661 gcccagacgc caggtgattc gtcgacgttc aggagagaat gagccgacgg gcttgctttg
    24721 ggctcccaaa gtgttggctc cgtccacaga gacggaaaag acacctcccg taagagtggc
    24781 tgc
//
