# Supplementary material for: Bidirectional hybrid erythritol-inducible promoter for synthetic biology in Yarrowia lipolytica
Source: Microb Cell Fact. 2023 Jan 12;22:7. doi: 10.1186/s12934-023-02020-6 (PMC9835291; doi:10.1186/s12934-023-02020-6)
Supplement: Supplementary file 3 — Additional file 3: Yarrowia-A101-S02(2920929-2892546).gb: annotated sequence of the erythritol locus in A101 strain in chromosome F coordinate 2920929-2892546. [file 12934_2023_2020_MOESM3_ESM.gb]

LOCUS       Exported               24705 bp ds-DNA     linear   PLN 30-APR-2020
DEFINITION  Yarrowia lipolytica A101 erythritol catabolism genes cluster
            Got from http://gryc.inra.fr/.
ACCESSION   .
VERSION     .
KEYWORDS    .
SOURCE      Yarrowia lipolytica A101
  ORGANISM  Yarrowia lipolytica A101
REFERENCE   1  (bases 1 to 24705)
  AUTHORS   Esteban Lebrun
  TITLE     Direct Submission
  JOURNAL   Exported Thursday, Apr 30, 2020 from SnapGene 4.3.10
            https://www.snapgene.com
FEATURES             Location/Qualifiers
     source          1..24705
                     /organism="Yarrowia lipolytica A101"
                     /mol_type="genomic DNA"
     CDS             complement(1001..2170)
                     /codon_start=1
                     /label=YALIA101S02e22562g
                     /translation="MARKNRQTVLSGEFPLLKSIGLYATTIQGDGNCLFRSLADQLYGK
                     DDLKLAMVIRQSVVDYMKKHSAYFEIFYSSEWDESWEAYIDRMSRSSVYGGNLELAAFA
                     SAYQLDVVVYQADLRYVITPIDESKGEQRTELEADQGGERPEKVHIAYHTWEHYSSVRC
                     INGPHCGPPEITSAYLSSYVPKGSDLIADVTKDVGEWKIKQLRESLPFEVPDHLLAKVL
                     KEHEDVGEAVDYFLENGIPEEVEGKEEVVGETKIGRETGTGAPSVTEDVSMKEDTMEQV
                     AEPDATIETQKPTYAKTNIQSPTPTLDKKALRAQKAAERTAKREAKARKEAEDTGTKQK
                     GGKKDKARDKKEKQKARKREKKNEAKASTGGTSVDQSSTAETDYKVVMV"
     CDS             5350..8283
                     /codon_start=1
                     /label=EUF1 (YALIA101S02e22540g)
                     /translation="MNELQFVVETGDVQSSRPASKKPKRTRRACLPCQGRKVSANRLSA
                     DTPTIISATDMSTHQLTQIRCNGGLPCETCIGRKVRCEYKDEDTKKGTDKSPSPAKNEV
                     FENRRLAQAQSPHVPRTQSPLQSHVQVAQKPAGKSPHQPAHMSPHLSPQAVHMSPQASH
                     MSPHTQPVHVQQHTQPPQSQPHTQQTKPQVGQTQPQSQPPAITSPLSIATSSSRGSTRQ
                     PYFRWLGATAIAPPRKGKFRLIAVNLASSAYSTVVMKQTAEGSAMEFQAPITSAGSANS
                     VNSNGSYFPTAIETPETQLPSIGPYSIPTKYIDVFYSHVSSILPYLPRKVFNQLLQAGE
                     VSEALLNAMAGLGLKMSSNSSPTESVSETENTAIKYSNRAKELVIRRLALPTVETVYTL
                     LLIAYNEFANDMDSGLWMWSGMAIRMCFDLGLHKADLPNLDEEHRETARNVFWSVVCLD
                     RLISSGTGRTVTVPLSQIEHHPPVGKKLTTGQTDPFPYLCKLLLLVGKVTDHLNSVDPS
                     QLSSSRSFASTQLASFHQDVSDFYTSLPPDLLFDVHNFQEFARIRQSQVFLLLHVWNQA
                     LILAVYHPTVVYARSAGTLGSVSVSGSSNVSLNNSRAPSPTGAVAGGGGGASSSAEDGP
                     KPAKKRKTTDPPLSGIDIGAISISDMVAFADLIDPLSFLCSPFASQPLLMAGVSCLTVL
                     RALSPANTPPHAIFTVKKSYHNTRNALQRLRSNWAGVSWLCETLDSLEREEEDVDLVGS
                     FTFEAPEVPSQEEPPTGSSARATATSASINHSSHASNKRWLVDALEENCPEEEMLGLVI
                     AGSRKLSLPIERQNEYYWDGNGGVATGTSNNGHDQVPTAAHHNAPRNHQQPRNHHHNNH
                     STNNANGPNSHPYISRQLCESPEPYFEEGYSQFYGQQAQQNHHIMQQGHNNGDKPSAGS
                     SGGNNTSNESTNAPNRTNSREIPDPLDGDDFKSLLVGNMTLDEFLKM"
     misc_feature    5707..5709
                     /label=His in E150
     misc_feature    5708
                     /label=A in E150
     misc_feature    5901
                     /label=C in E150
     misc_feature    6768
                     /label=A in E150
     misc_feature    7002
                     /label=C in E150
     misc_feature    8116..8118
                     /label=Ala in E150
     misc_feature    8117
                     /label=C in E150
     CDS             complement(9158..9997)
                     /codon_start=1
                     /label=EYL2 (YALIA101S02e22518g)
                     /translation="MSNTRQPVVAISLKMYFDPAKTLQFVSALAGIEQPDAELEKHGIT
                     GPVQDSSSTVATAALNHVELVIMPDFLSIRECTRLKNRLDEPLFNVGAQDCWQADEGAF
                     TGEVSPKHLAQLGVRYVEIGHAERRKQFGETNEWVINKSAACSRNSIIPWICIGEINKG
                     DIEACGDEVWEQIKPVLDNCTGQLVFAYEPVWAIGAPKPAESDHIIGVVSYLRKKIDAE
                     KETNNNDVRIVYGGSAGPGLVESLNGVVDGLFLGRFGHNPDNVKKVVEEVGAVASKR"
     misc_feature    9257
                     /label=G in E150
     misc_feature    9269
                     /label=A in E150
     misc_feature    9389
                     /label=A in E150
     misc_feature    9611
                     /label=T in E150
     misc_feature    9661
                     /label=A in E150
     misc_feature    9797..9799
                     /label=Val in E150
     misc_feature    9799
                     /label=C in E150
     misc_feature    9902
                     /label=A in E150
     misc_feature    9923
                     /label=A in E150
     CDS             complement(10985..12745)
                     /codon_start=1
                     /label=EYK1 (YALIA101S02e22496g)
                     /translation="MSTKHLFNETDELVLKSLEGVQASRSASILSHRFKVLYNGTHSAD
                     RVAVLSGGGSGHEPAHAGFVGDNMLTGAICGPVFASPSAKQVEAGCKLVPSDKGHILVV
                     TNYTGDMLHFGLAAEKLKSQGHKVGIIKSADDVAVDRKSGGLVGRRGLAGTVLLDKIVG
                     GAAWDKLSFDECMAIGTEVAENTATASIGLDYCHVPGRSVENHVSLDQNECQFGLGIHN
                     EPGVKTINPVPAPESMVDTLLEYLVSQDDPERSFVKFKEGDEVILLANNLGGISTIEMR
                     AAVQLAREQLEKTHKIKSVRVLCGTFMSSLNAPGFSITLVNLSNGSHSKNVLKYLDAVS
                     DAPAWVNVAPPTSVKPFINEDKIFDDETSNIKAPTLDIPEQTVVAALTQASQNIIKAEP
                     QLTAWDTEMGDGDCGHTIEHGCRALLEYLNKNKSDPKALEIIPIVRAVVHITEEDMGGT
                     LGAIFGIFFASFLNALLLDPLSHKTDVNVTDKLVNAANTGLESLMNHTPARPGDRTVMD
                     VLIPYVQSLVSTKDIKEAALKAKQAAEGTKKIKPRLGRAVYVGEKDGELPPDPGAWAVY
                     ELVDGFANHK"
     misc_feature    12014..12016
                     /label=Lys in E150
     misc_feature    12016
                     /label=T in E150
     misc_feature    12362
                     /label=G in E150
     promoter        12746..13202
                     /label=pEYK
     TATA_signal     12804..12808
     misc_feature    12935..12952
                     /label=Box B
     misc_feature    12972..12980
                     /label=Box A
     TATA_signal     13060..13071
     misc_feature    13162..13180
                     /label=Deleted in E150
     CDS             13203..13673
                     /codon_start=1
                     /label=EYL1 (YALIA101S02e22474g)
                     /translation="MGFTIVVGCDEAGVDYKNRIKADLEKSPRVDKVIDVGVKASEDKT
                     AYPNIAIAAAEKVASGEADRAILICGTGLGVAISANKVAGVRAVTAHDSFSVERSILSN
                     NAQILCMGQRVVGIELARRLVAEWLTYEFDQTSASAAKVADIETYEKKHIAA"
     misc_feature    13625
                     /label=T in E150
     CDS             complement(15535..16476)
                     /codon_start=1
                     /label=EYD1 (YALIA101S02e22452g)
                     /translation="MVSSAATSALPISAPYTFYPQARVPAPKKLVGLNAALEAQKNPEF
                     EVKPEIFKEFSLPDGVAIVTGGNSGIGLEYSVCLAELGATVYCLDMPETPSEEFLACQS
                     YVKRMPGNASLVFKRADVTDEETMNSLFQNIAETHGKIDVVIANAGVLGPRASCNEYPA
                     DWFRKVMDVNVTGVFITAQAASRQMIATKTSGSIIVTASMSGSIVNRDMPWCAYNASKA
                     AAAHLVKSMAAELGQFEIRVNSISPGHIQTAMTDVCLDAEPGLGNQWAFQNPMGRLGGV
                     SELRGVCAYLASSASSYTTGSDILVCGGHHVW"
     CDS             21118..21120
                     /codon_start=1
                     /label=Beginning of YALI0F01672
                     /translation="M"
     misc_feature    21140..21141
                     /label=AAG in E150
     misc_feature    21170
                     /label=G in E150
     CDS             21213..23705
                     /codon_start=1
                     /label=YALIA101S02e22430g
                     /translation="MPIDVQNTLEQLELSEKIALTAGVDIWHTVPIERLGVPSARTSDG
                     PNGIRGTQFFNSEPAACLPASLGLGATWVQDLLYQVGELLAEESRAKSAHVVLAPTINI
                     QRSPLGGRSFESFSEDPLLSGKLATQYVKGLQDNKVAACIKHFVTNDQENGRMGSNSVV
                     TDRALREIYLKPFEIAVREANPKAFMTAYNKLNGTHVSEHDILGSVLRGEWKWRGLVMS
                     DWFGTYSTSDAVNAGLDLEMPGPPRWRGEQLTHAVLSNKVTTETLDERVTNVLELVKYA
                     QESGIPFNGPESTNNTPKTRALLRKLVADSTVLLKNDSNILPLDKTKKVAVIGPNAKAT
                     AFCGGGSASLRPYYTVSPFEGITSKTGSEPDYAVGAYAHKELPDFASYLKSESGDEGIW
                     DVRFYNDKRGAQDRKCFDQLTIEQTKLFLFDYSHKDIPKNKIFYVDATATLKVPKDGVY
                     DFGMTLLGTAKFFVDDKCVLDCTKDQENGNSFFGEGTKEKIGSIELKANKDYAIRLEFG
                     SEATSPRERGGLVSNGGGAVQAGMARQAAAEDTIAEAVELAKRSEQVILFSGLNMAWES
                     EGFDRPNLSLPPHNDALIEAVLDANPNTVIVIQSGAPVEMPWASKAKTIVHATFGGNET
                     GNGIADVLFGDVNPSAKLPITYPLKVQHTPSYYNFGHPKRTLYGEDVFVGYRHYEKVDR
                     EVLFPFGHGLSYTSFELSNLSVSKKDDTVTVTVNVKNTGSKTGAEIVQVYVSQEKPSIV
                     RPVKELRGFSKVELDAGKSDTVTVELDVDQATSFWNEYISKWTSEADKYHIHVGTSSAG
                     KHLEGEFEVKKTKNWLGL"
     misc_feature    21432..21434
                     /label=Asp in E150
     misc_feature    21433
                     /label=A in E150
     misc_feature    21518
                     /label=T in E150
     misc_feature    22167..22169
                     /label=Ala in E150
     misc_feature    22167
                     /label=G in E150
     misc_feature    23073..23075
                     /label=Thr in E150
     misc_feature    23074
                     /label=C in E150
     misc_feature    23432
                     /label=C in E150
     CDS             complement(24364..24705)
                     /codon_start=1
                     /label=End of YALIA101S02e22408g
                     /translation="AATLTGGVFSVSVDGANTLGAQSKPVGSFSPERRRITWRLGDTQP
                     FIIRKDAEQRLLCQFKTDGLVHPAATGVEARFTLTSSLTEGVFEWSDGGDWQPVGHLKS
                     FLSGKFNSH"
ORIGIN
        1 agtgtgtctg tcttccttta cagctacagt tattactgtg tccaaatgtc tatgtttacg
       61 acccagtgag gttttcgacc cagcgaggtt tataaagatc attccctctt gtgaaaggtc
      121 tgtgatttaa ggaagaacca gggttcaaca ttaccccatg gttggcactt agttcagtct
      181 gcagtgaact aaccacccct gtagaatgag ttgaatctag gcatcttttg ttataagcaa
      241 gtgatagact atcgtcattt catggaggtt agacatagtt atacctgtca ccgaacagaa
      301 gattgttgat gttgagatat cgactgaaca ttaagtcaaa ataaagcaaa aagacccctg
      361 aattgtacac aatcactcct cccctcctct cacattctcc atctccttgc ttcttaatgg
      421 agcggttggt ttcactataa ctacgctaca gatctaaaaa ggcatcccct gtgaacccca
      481 taatcgcccc tcaccaggaa taaatgcttt agtctcacaa tcgtataata ggagagatat
      541 atttacggat ataattgtgt tgttttgttt tactaccgaa tatgggaata tagcacttct
      601 ctattcccaa tacggggtgc ccacaatatt aacatgtatc acgcgtcact ggacctcatg
      661 ggcgtatcaa aaaactgggc agtgtgcgcg cagataaaag taggtgtgta tacaaaccac
      721 aactactgtt ttccttttct ggtagatctt ttgtctgaat ggtccgctaa tagcccccaa
      781 taaaccgtct aaaatgcgtc cagcccccgc tccaccgccc ccattagtgc agtctgtctc
      841 acctgacaat cgtctagcgc gaccccattg ggctaccacg gaatccgaaa ccaaacccca
      901 cagggcaaga atacatcgaa attacaccag cccactttat ctgaaaccaa tcccgagcag
      961 gatcctgtac aagtacaagg tagctacagc ggccactcaa tcacaccata accaccttat
     1021 agtctgtttc tgcggtggag ctctggtcca ctgaagtgcc accagtagac gcctttgcct
     1081 cgttcttctt ttcgcgtttg cgcgcctttt gcttttcctt tttgtctcgg gccttatcct
     1141 ttttgcctcc cttttgttta gttcctgtat cttccgcttc tttcctagcc ttggcctctc
     1201 gtttggccgt gcgttctgca gccttctggg cccttagtgc ctttttatcc aacgttgggg
     1261 ttggcgactg aatgtttgtt tttgcataag tcggcttttg cgtctctatc gtcgcatcag
     1321 gctcggctac ttgttccatt gtgtcctcct tcatggagac gtcttctgtt acagatggag
     1381 ctccagtacc agtctctcta ccaatcttag tctctcctac cacttcttcc ttcccctcca
     1441 cctcctcagg aataccattc tccaagaaat agtcgaccgc ttccccaaca tcttcatgct
     1501 ccttcagcac cttggccaga agatgatccg gcacctcaaa cggtaacgac tcacgcaatt
     1561 gcttgatctt ccactctcca acatctttgg tcacgtcagc aataagatcg gagcccttag
     1621 gcacgtagct gctcaagtaa gcgctggtaa tctcgggtgg tccacaatga ggtccattga
     1681 tgcatctgac agaagagtaa tgctcccaag tgtgataggc gatatgtacc ttctcgggtc
     1741 gctctccacc ttgatccgcc tccagttccg tcctctgttc acctttgctt tcgtcgatag
     1801 gagtaatcac gtatcttaga tcagcctggt ataccaccac atccagctgg tatgcagagg
     1861 caaaggcagc cagctccaga ttgcctccat aaacagatga tcgagacatg cggtcaatat
     1921 acgcttccca agactcgtcc cattctgacg aataaaagat ctcgaagtag gcactgtgtt
     1981 tcttcatgta gtccaccaca ctctgtcgga tcaccatggc cagtttcagg tcatctttac
     2041 cgtagagctg gtccgctagc gaccgaaata aacagtttcc atcgccctgg attgttgttg
     2101 cataaagacc gatacttttt agtagcggaa attcgcccga cagaactgtt tgccggtttt
     2161 tgcgagccat gttgggttgt ctggaaggtc tttagattat gcaccatcag ttagtttgaa
     2221 aggtagcata ggttatgagt taacggagca gtggggtgga atcggagaga ttacagagac
     2281 atgttgctga aacgatggtc agattacgag caccttcaga aagttgagaa tcccgtaact
     2341 tggaaatctg aaagaatcac gtctgacaat ctcgcatgaa cccaatgttt cattaattaa
     2401 acccacattt ggggaggagt cttctgtgta tcgtacgcgt acagtacttt aagctttaag
     2461 tacatataaa cggggcagtc aaaaacagta gctagccgag acattgctga ctaatacata
     2521 atggatgact aatttaacgg gtataaccac cctgttacag tagggagttt tggcttgtct
     2581 tcatccgcgc ttgtcccccc atttttctct tgttagttta aggtgctagt ttttagcacg
     2641 gctttattta tacggagggg acacggaagt cccgtttggg gttccgcatg gaagcacatg
     2701 atgggcaatc tatcccgaag cactgatgct agacttgttg tgcgctcaag gcggcgttat
     2761 acaagtaccg cacctgtttt ccccgatcta tgaagagcac atataccagt tccggctcaa
     2821 acagctgcac agtgttaacg tactgtatgt ttaaagagag gctacttgta gaagagagag
     2881 cgagtacgac aacatacagc agaggagtga acgtttcaaa tgaagaaagg ttcacaagaa
     2941 gcgtcaaaag caaagtgctg aacttggtct gagttcgttt ttgttcgatt ctgttcgtct
     3001 aagtttcttg tctgcgttct tactgccatt aaccgttggc gacagacgcg tagggtggag
     3061 gaggagcata cagtggagaa ccagctgcca agaatacagt actgtactgt cgcattgcag
     3121 aacggggccc cacctcgaat ccaactgcca gcgtacgtct ggccgacaat gaatgcagac
     3181 ccagcgcaag gagtgcagga aacggtttga tcggcatttg aaagggcaga tccccggttt
     3241 gggaagtggc agagggctgg gagagttgga agtagtgtgc gttgccgttt gtatcacctt
     3301 gtgacggcgt attcatcatc agaaaagggc catctggggt ctaaacttgc agtaacgttt
     3361 tttccctttt ttttgcagac cccacatgga aactttgttg gtattttagt tggcaacttt
     3421 acgattactg aaggtgtagt tagagcgttc aagtgtgcat gacgaactct gtcggaactt
     3481 tgtttagggt ggtggaactg gacggcgtta catggcgcca aagttattcg gaacagcaga
     3541 gtctcagttt ggtcagttga ggcgggggaa tgtctgacag atatgttggg ggtttttccg
     3601 tatctccggg agggcgagtc ggttgttttt acatgtcatc atttcgccgg tgtttgtact
     3661 gcgtccaacc tcttctgagg cacgatcggc tcaacccgca tgtacaacaa taggccgctc
     3721 ccaaaagggc ctctcctgcc gttccttcag tatgtacagt atcgtactat aggagaatac
     3781 gagacagtag cagctgagca tagcctactt gtatgaaatc gagatcgatt tatgccttca
     3841 tgtgagatcg gacttggccg ctagactaca caagtacggg tacgagtaac aacatggtat
     3901 ggtatcgccg gtacaacatg cgcttcactc tgctacacac tcctcacaag gtctgattgg
     3961 atccaacttt atcagagcag tgatacaact gagacagctc aacagatgaa ccacgggcta
     4021 tcgtcgtgta caagtacaac ggattgtacg gaacagaccg ccgtgtctcc agatggcttg
     4081 taatctcttg atggatacta tctcaatgtc cgacatttcg tctctcattt atctgtccca
     4141 cttcagcagg tcttcttacg ctacttgtgc agccaagcgg cttcaaaaac gaaaagctac
     4201 cagacactac gatcagattg gagcctgagt gccactctgc ccgagcctga ggagcgacga
     4261 ctcacgccgt gagcagttgg tagtggagat gagctcgacc tggcgtcacg accaggctct
     4321 gagtgctgcc ggaaaccgag caaccccctt tcggtctccc ggaaaaaccc ttcgggaccg
     4381 aaaccctcgg ggaggggaag tgcgctctct ggctaacctg agtcctccac accataccga
     4441 acaaacaaag gcggggggca ttactgtgca gagacaccgc agcgaaggag accgatatgt
     4501 gcatttttga aacctagctg acggagagcg tgccgcagac aaggagcagg cctcgcagaa
     4561 tagtcctttg gctctggttc cgttgtgtaa aaaaagaaac gtaacgcaaa gtcaagaccg
     4621 cttgtgctga acaagattat gcggacaaga aaacttgcaa catttttcaa cttacgtgaa
     4681 aacgggggac tccggctgta agccaagaac aaggtgcttg cacgggaccg acccggtagg
     4741 ctctccgctc tatagataca cgtcagaccc cacattcgtg tctcaccttc gtccccctcc
     4801 cgcttacacc gcctctactt attcttgccg attacgcctg tgcaattttc cgatccattg
     4861 tcttttcaag ctcagagaga gacgcgtcag aatagtttgg gatcgaccga ctcacatata
     4921 ggctacgcaa ggtcacgata ctttgcaaag gctacttgtc taaaaaaaag tccgagtctg
     4981 tccggggctg agccgagcaa ttttcatcct cttacgacac acacgcagag actgattttc
     5041 ctccagacga cacaaatccc tcccccgttg acgccaagcc gacgagcatc tgccccccac
     5101 gacagacagc aggctaaatt atccgcttta tttgattgca gcttgttagt cggttttttc
     5161 gttttaaaca tcagacgatt tattccgctc tagagctacc ttaatacccc acacatttgc
     5221 ataatctaat tgcctgcacc cgacccacct gttacacaac actttctcaa ccacaggtac
     5281 ggctctgaaa acacaaaagc gctctgcttg cacccttgcg ccctcccgtc acaacatgcc
     5341 ggtagcgata tgaacgaact gcagtttgtt gttgaaaccg gagacgtcca gagttccaga
     5401 cccgccagca aaaagcccaa gcgaacacga cgggcttgtc tcccctgcca aggcagaaaa
     5461 gtgagtgcaa accgactctc ggctgatact ccgacgataa tatctgccac agacatgtcc
     5521 acacaccagc taacacagat ccgatgcaat ggcggccttc catgcgaaac atgtatcggt
     5581 cgcaaagtgc gatgcgaata caaggacgaa gacaccaaga agggcaccga taagagcccc
     5641 agccccgcca aaaatgaagt ctttgaaaac cgacgcctag cacaggcgca gtccccacac
     5701 gtcccacgta cacagagccc actacagagc catgttcagg tggcgcagaa gccggcaggg
     5761 aagtcaccac accagccagc acacatgtca ccccatctat cgccacaggc tgtgcacatg
     5821 tcaccccagg cttctcacat gtcgccacat actcagccag tacatgtaca gcagcacact
     5881 caaccaccac agtcacaacc gcatacacaa cagacgaaac cacaagtcgg ccagacccag
     5941 ccccagtcac aacccccagc tatcacatca cctctgtcga tagctacctc cagctcacgt
     6001 ggctctaccc gacagccgta ctttcgatgg ctcggagcta ctgccattgc tccgcccaga
     6061 aagggcaagt tcagactcat tgcggtgaac ctggcttcgt cggcctactc gaccgtcgtg
     6121 atgaaacaga cagccgaggg ctcggccatg gagttccagg cgcccataac ctcagcaggg
     6181 tcagctaact cggttaattc taacggctcg tacttcccga ctgccataga gacccccgaa
     6241 acacagctgc ccagcattgg gccctactcg attcctacaa agtacattga cgtcttctac
     6301 tcccacgtgt cgtccattct tccgtacttg ccccggaagg tgttcaatca gcttcttcaa
     6361 gctggcgagg tgtcggaggc gcttctcaac gccatggctg gcttgggact caaaatgagc
     6421 tccaactcca gccctacaga atccgtttcc gagacggaaa atacggctat caagtactcc
     6481 aaccgcgcca aggagcttgt tatcaggcgc ctggcactcc ccacggttga aaccgtctac
     6541 acgctgcttc tgattgcata caacgagttt gccaacgaca tggactctgg gctgtggatg
     6601 tggtctggca tggccattcg aatgtgtttc gatctgggtc tgcataaagc agaccttccc
     6661 aatctggatg aagaacaccg cgaaacagcc cggaacgtct tctggtcggt ggtgtgtctt
     6721 gatcggctca tctcttcagg tactggccgt actgtgacgg ttcctctgtc gcagattgag
     6781 caccatcctc ccgtaggcaa gaagctgaca actggccaga cagatccctt cccatatctc
     6841 tgcaagctgt tgctcctcgt gggcaaggta accgaccatc tcaactccgt ggacccctcg
     6901 caattgtctt cttctcggtc gtttgcctcc acccaactgg cctctttcca tcaggacgtt
     6961 tccgactttt acacgtcgct tcctccggat ctattgtttg atgttcacaa cttccaagag
     7021 tttgcacgta tccgacagag ccaggtgttc ctgttgctgc acgtgtggaa tcaggcgctc
     7081 atcctggctg tgtatcaccc cacggttgtg tatgctcgat cagcaggtac ccttggctct
     7141 gtttcagtct caggctcttc caacgtgtct ctgaacaact ctagagcacc ttctcctact
     7201 ggtgctgtag ctggaggtgg aggtggagct tcttcttcgg cagaagacgg gcccaaaccc
     7261 gccaagaaac gaaagactac cgaccctcct ctgtctggaa tcgatattgg agctatcagt
     7321 atttctgata tggttgcgtt tgctgatctc attgaccctc tatcgttttt gtgctctcct
     7381 tttgcgtctc agcctctgct gatggctgga gtttcttgcc tgacagttct cagagccctc
     7441 tcacccgcca acacgcctcc acatgcgatt ttcactgtaa aaaagtcgta tcacaacact
     7501 cgaaacgccc ttcaacgtct tcggagtaac tgggcgggag tgtcgtggct ttgcgagact
     7561 ctggactcac tggagcgtga agaggaggac gtggatcttg ttggatcgtt cacttttgag
     7621 gcaccagagg tcccctcgca agaagagcct cctacaggtt cctcagctcg agccacggcc
     7681 acttcggcct ccattaacca ctcttcacat gcttctaaca agaggtggct ggtggacgct
     7741 ctggaagaga actgcccaga ggaagagatg cttggtcttg tgattgcagg atctcgaaag
     7801 ctatcgcttc caattgagcg acagaatgag tactactggg acggcaatgg aggggttgct
     7861 accggtactt caaacaatgg ccatgaccag gttccgacag cggcacatca caatgcccct
     7921 cgcaaccacc agcagccacg gaaccatcac cacaacaatc actcgacaaa caatgcaaac
     7981 ggacccaaca gccatccgta tatttcccgg cagctctgtg agtctcctga gccctatttt
     8041 gaggaagggt actcccagtt ctacggtcag caggcccaac aaaaccacca tatcatgcaa
     8101 cagggtcata acaatggtga caagccttcc gcaggctcct ctggtggtaa caatacaagc
     8161 aacgaatcga ctaacgctcc caaccggaca aattctcgag agattccaga tcctctggac
     8221 ggagatgact ttaagagtct tctagttgga aacatgactc ttgacgagtt tctcaaaatg
     8281 tgacgagtaa cgacataacg atttctttaa tagtaatgat atttatatgt atagtagcaa
     8341 cgcgattgtg tggtgccagt acgaatacag cactgggagt gtgttcggct ttaatctctg
     8401 ttgagactgg cattgcaata tgttgagaag aacccttgta tggttctggc ttcttgcttc
     8461 tggcttctga cttctgactt ctggcttctg acttctgacg actgtgagac aaacgtgaat
     8521 cgtaccttgt cgacactgag acatgcttgt caaaaaacaa acataagcct ccggctgggt
     8581 tatcagtcaa tggtctgagt ttggcagttg taacctacaa gtccgtcaga taatcaggta
     8641 ttaatccgtg ggtttggtgg ggttggtggt ttggcagtag ctcggcctct aagtagctct
     8701 cgtcggcgac tattgcaact gtaactgggc gctgtgggag taattttgtt ttagaacaca
     8761 ggattataat cctccggtga aggataatga cttggtttta ttggtttcca tgttacagta
     8821 agtcattaat ggcggggttt ggtgtggtgc tgcgtcttct ccacttagtg tgagacatac
     8881 agagaccgac ataaccgcct acccttgtag cacacacctc atatggtcag atgacctagg
     8941 cagagaatgt gccaagagaa gaagtatgac aagggcttca gcttgtcttg taacctcaga
     9001 gtctttgtta gcaacttgag tctcttccgt agaagtagat gttttggtag atttgaggtt
     9061 tcagtgatga tgtaggcaga gccgaacagt aatcagtata gctggtctaa caaccccata
     9121 tgacgtcata aatcattact atatactgta tatgtcatta tctcttgctg gctacagctc
     9181 caacctcctc gaccaccttc ttgacgttgt cggggttgtg tccgaatcgg ccgaggaaca
     9241 ggccgtccac tactccattg agagactcga ccagtccggg gccagcagaa ccaccgtaga
     9301 cgattcgcac gtcgttgttg ttggtctctt tctcggcgtc aatcttcttt ctcagatacg
     9361 agacaactcc aatgatatga tccgactcgg cgggcttggg agctccaatg gcccacacag
     9421 gctcgtaagc aaagaccagc tggccggtgc agttatccag aacaggtttg atctgctccc
     9481 agacctcgtc tccgcaggct tcgatgtctc ccttgttgat ttcgccaatg cagatccagg
     9541 gaatgatgct gtttcgggag caggcggcgg acttgttgat gacccactcg ttggtttctc
     9601 caaactgctt ccgtcgctca gcgtggccaa tttccacgta acgcacaccc aattgggcca
     9661 gatgcttggg cgacacttct ccggtgaagg ctccctcgtc ggcctgccag cagtcctggg
     9721 ctccgacgtt gaacagaggc tcgtccagac ggttcttgag ccgagtgcat tcccggatcg
     9781 acaggaagtc aggcatgatc acaagctcga cgtggttgag ggcggcagtg gccacggtgc
     9841 tggatgagtc ctggacgggt ccagtgattc cgtgcttctc aagctcagcg tcgggctgtt
     9901 cgattccagc caaggcagag acgaactgca gcgtcttggc cggatcaaag tacattttga
     9961 gcgagatggc caccacgggc tgtcgtgtgt ttgacatttt gtttggtgtg agtgtttagg
    10021 tgcctgtaga cggtgtgagt gtgggtgtgt gtgtatgtag aaatgttggt ggcattgttc
    10081 attatgtgct tgttccgctg taccaacatg cagccttatg cagtttcatg catggtgcag
    10141 tagagttcag ggccccccac agtccacgag ttagacagcg gatgtcccaa tcgggaagcc
    10201 gcatggggtg gtttcataga ccagtgtgga aatccaacca cggggcgaac aagggagcgt
    10261 agagatagac tggagcgtca cgggagcagc taaatgtgtg ggggtagctt tgtgccttct
    10321 gggaccgtat ttcactacat cccgaggccc atatttgatc acacggatca tagtgagtaa
    10381 tacagaatgg attaatccgg ctggtgagtt tcaggagcaa ggggcggcag aatagaaacg
    10441 gataacaaga caatctagta caaagaactt ggcatcattc taagatatcc ccgcggacca
    10501 cttgtaagta cgtacttgtg tagcattagg tctattgact gccttgtcgt gtgtagacct
    10561 tttggagctc gctgcttgtc tttctcgaac tcaatcgatg agtggcgggg taactgttga
    10621 ttctggggag aaaggaaacg caaaaggagg aagacgaacg aagaggaaaa ccgaagcgag
    10681 aggtccgatt tgggtctgat ctgaccttgc tttgaggaca gacttgtgga atgttgagga
    10741 aacgggctgg tgataagatt gctccgtttg taagtacagt aatattggga attagtttag
    10801 ttgatacatg tacgagtatt gtaccagaac accaagtatt gtagcacctg ggtcaacatt
    10861 tactcaatgt aataacaaaa ttccaagtac agtaaattta tattccatca taaatatcat
    10921 taaaaattat atgccattta caagtgctcg ttcaagtact catattcctt cgcttctcct
    10981 ccctctactt gtggttggca aaaccatcaa ccagctcgta gacagcccaa gctccagggt
    11041 cgggaggaag ctcaccgtcc ttctccccaa catagactgc tcgtccaaga cgaggcttga
    11101 tcttcttggt gccctcggca gcctgcttgg ccttgagagc ggcctccttg atatccttgg
    11161 tggacaccag agactgcacg taggggatca acacgtccat gacagttcgg tcaccaggtc
    11221 gagcaggagt gtggttcatg agactttcca gaccggtgtt agcagcgttg acgagcttat
    11281 cagtcacatt gacatcagtc ttatgggaca gagggtccag cagaagagcg ttaaggaaag
    11341 aggcaaaaaa aatgccgaag atagctccca gggtgcctcc catatcctcc tcggtgatgt
    11401 gaacgacagc ccgcacaatg gggatgatct cgagagcctt tgggtcgctc ttgttcttgt
    11461 tgaggtactc gagaagagct cggcagccat gttcaatggt gtgtccacag tctccgtctc
    11521 ccatttcggt atcccatgca gtaagctgag gctcggcctt gataatgttc tgggaggcct
    11581 gagtgagagc agcaaccacg gtctgttcag gaatgtccag tgtgggagcc ttaatgttgg
    11641 aggtctcgtc gtcgaagatc ttgtcctcgt tgataaaggg cttgaccgag gtaggagggg
    11701 ccacattgac ccaggcaggg gcgtcggaca cagcgtccag gtacttgagc acgttcttgc
    11761 tgtgggagcc gttagacagg ttcaccaggg tgatagagaa gccgggagcg ttgagagagc
    11821 tcatgaaggt gccgcacaga actcgcacag acttgatctt gtgggtcttc tcgagttgct
    11881 ctcgggcaag ctggacagca gcccgcatct caatggtgga aattccaccg aggttgttgg
    11941 ccaggagaat gacctcgtcg ccctccttga actttacgaa ggatcgctcg gggtcgtcct
    12001 gcgaaactag gtactcgagc agagtatcaa ccatggactc aggggcaggc acggggttga
    12061 tggtcttgac tccgggctca ttgtgaatac ccaggccgaa ttgacactcg ttctggtcga
    12121 gcgagacgtg gttctcaacg gatcgaccag gaacgtggca gtagtccagt ccaattgagg
    12181 cggttgcggt gttctcggcc acctcggttc caatggccat gcattcatca aaggacagct
    12241 tgtcccaggc agctcctccg acaatcttgt ccagaagcac agttccagcc agtcctcgtc
    12301 gaccgaccag accaccgctc tttcggtcga cagccacatc gtcggcagac ttaatgatgc
    12361 ccaccttgtg gccctgagac ttgagcttct cggccgcgag accaaaatgc aacatgtcgc
    12421 cggtgtagtt ggtgacgacc agaatatgac ccttgtcgga gggcacgagc ttgcagccgg
    12481 cctcgacctg cttggctgaa ggagacgcga agacggggcc acagatggca ccggtcagca
    12541 tgttgtctcc cacaaagccg gcgtgggcag gctcgtggcc agagcctcct ccagaaagaa
    12601 ctgcaactcg gtcagcggaa tgggttccgt tgtagagcac cttgaatctg tgggagagaa
    12661 tggacgctga tcgggaagcc tgaactccct cgagagactt gagcacgagc tcgtcagtct
    12721 cgttgaacag atgttttgtg gacatagtag atgtgtaagt gtgtagaagt gtcgtgtggg
    12781 ccaattgtgg ggaaaggagc ttcttataga agctgatctg cccctctttc tgatccacgt
    12841 tgacccccac gctgttttca gctttgcaaa agtttgggac cgcggtacgt ggtggccttg
    12901 cctcgaaata atagtctttg tccgcactag tcaggtcatc ggattatgca aggctgtgga
    12961 gcttaatgcg gcggctttcc cttttgggat tccgcttccc cagattgaaa cgtacagtat
    13021 agagaaaagt agatgccttt ttagagctcc tggaggtgtt atatatatat accttggggt
    13081 ggcaccaagg tctcatcaca caactacaca ctcacactca ccagaacatc cgttctaaca
    13141 cacaaacaca ccacacacac aacacacaca cacacacaca cacacacaca cacttgcaca
    13201 aaatgggatt cactattgtt gttggatgcg acgaggctgg cgttgattac aagaacagaa
    13261 tcaaggccga tctcgaaaag tcccctcgag tcgacaaggt cattgacgtt ggtgtcaagg
    13321 cctcggaaga caagaccgcc taccccaaca ttgccattgc tgctgctgag aaggtggcct
    13381 ccggcgaggc cgaccgagcc attctcatct gtggtaccgg tcttggtgtc gccatctccg
    13441 ccaacaaggt ggccggtgtt cgagccgtga ctgcacatga ctccttctcc gtcgagcgat
    13501 ccattctttc caacaacgcc cagattctct gcatgggcca gcgggtggtt ggaatcgagc
    13561 ttgctcgacg tctggtggcc gagtggctca cctacgagtt tgaccagacc tctgcttctg
    13621 ccgccaaggt tgccgatatt gagacctacg agaagaagca cattgctgcc taaacggaca
    13681 aacatacgaa aacctatata tttaatgaag catgataatt tgatatttgg agtagccatt
    13741 gatgaagtct agagctcaga cagtcaagtc gtatgagtcc gaagcaatac aggagatgtt
    13801 tcaaagtgcg tacacagttg tatgtacgaa atctaccaac cagtgagatc aaatgtctca
    13861 gggatacatc cacaacgtag tctcgatggt atagccccat actttccact cctttctttt
    13921 tctccggact tctctctgct ttttcctttt gtgacttggc cagctccatt ctcctgttct
    13981 ccacagttta ctacgcgtaa ggttcgattt aacgcatggt gcatatgaac tctatcgtat
    14041 ctaagttttt attccccgcc tcatggtgtc tttgtcaacg gacacccaaa gaagcgaacc
    14101 gtaactctaa gagcttattt gttcgtatgt cggaaaaaca tacggctata acaatgcgga
    14161 gaggtggggt actaaatgag ctgtcgtcat gcaaattatg gaatgggcgg tatctaaaga
    14221 catggaaatt agattccagc gcgctccgtg atgctttcga gcagttctag tcccacttct
    14281 tcagccttta gtgtctcaga gatggtacga ccccgtctca gttccggaac cttcttaatt
    14341 tagaaaaaga gagaggagac gaacaagatg gaatcaaaaa gatttcccaa tggggaaact
    14401 aatcttcagc gggaagctgg agagaccacg tgctgatcga cagctgtgtc gacaacaggt
    14461 ttgaggtcat gtgacgtgtg acgacgatac tgtctttttc ttactaaaga tgcagatctc
    14521 ctggtggcaa agattcatgt gctctgtaag tgaaattgga agcaaatcga ttattcggta
    14581 tgagcacgac tctcaataga gagattccgc tcacgagttg tacaacagta acagaacacc
    14641 gcaatttgct ccataaatct cccctaacgt agcatgtgct ttcaaagtgc gcgggctgta
    14701 cggaacatcc cgatgtaacc tatgttggac aacagtacaa tctcgggtac gggtcggtaa
    14761 tatccggggc tgaaatttgt tcacccgagc gagtttctaa gatgtacata cagtagatcc
    14821 gaaacacatt ttcaaatatc gtgacctcta aagcggtgtg tggtgcatag agacttcccg
    14881 aaagggtctt ccgcaaaagt ttctcgtctc cggacatggt aaggcagtga catgaaaaac
    14941 aaaaatctgg ggcaacgtgc actcccggtg aatcagattt ttcatgtgta agagactccc
    15001 agaagcgtcc gagactgtcg gagtgttcct ggccctctgc ctggtcgggt tgctttttcc
    15061 tccaccgttg tgtagggctt acttgatgca attatctgca cacttgtctt agatggtgtg
    15121 aggtgattcg cgttcagagg actacaagta gttgtattaa tcctttcctg ctacagagtg
    15181 caataaagag taactacaag tagatttcaa gaaacggtat taattctcag tgtagcaagt
    15241 tgagtcttca gcgtctttca ggaagcggcg agttcgtgca aatagcggtt gcagttcgag
    15301 ggacttcgtt ccaagtgcaa atttcatcaa ttctgaaatg tgtaagtctc ttacattgct
    15361 gtcccgagat tattctatta ctcgtactcc tacattgatt actggtgaag ttctacaaat
    15421 acaacgttcc tagtgttttc gaatcataat cataatatta aatgcaataa gttaactgtc
    15481 tcagtagacc gtgactgtca ttttggctgt tagctgtcag tcgggatgag gagcttacca
    15541 gacgtggtgg ccaccgcaga caagaatgtc agagccggtg gtgtaggagg aggcggaaga
    15601 tgcaaggtag gcgcagactc ctcgaagctc ggagacacct ccaagtcggc ccatggggtt
    15661 ctggaaggcc cactggttac caagaccggg ctcagcgtca agacagacgt cagtcatagc
    15721 agtctggatg tgaccggggg agatggagtt gactcgaatc tcaaactggc cgagctcagc
    15781 agccatggac ttgacaagat gagcagcagc ggccttggag gcgttgtagg cgcaccaggg
    15841 catgtctcgg ttgacaatgg agccggacat ggaggcggtg acaatgatag aaccagaagt
    15901 cttggtggca atcatctgtc gagaggcggc ctgggcggtg ataaagacac cggtgacgtt
    15961 gacgtccatg acctttcgga accagtcagc ggggtactcg ttgcaagagg ctcgaggtcc
    16021 aagcacaccg gcgttagcga tgacaacgtc aatcttgccg tgggtctcgg caatgttctg
    16081 gaagagggag ttcatagtct cctcgtcagt gacgtcggct cgcttgaaga ccagagaggc
    16141 gttgccgggc attcgcttaa cgtaggactg gcaagccagg aactcctcag agggagtctc
    16201 gggcatgtca agacagtaga cagtggcacc gagctcggcg aggcagactg agtactcaag
    16261 accaataccg gagtttccac cggtgacaat ggcaacaccg tcgggcagag agaactcctt
    16321 aaagatctcg ggcttcacct cgaactcggg gttcttctgg gcctccagag cagcattgag
    16381 tccaacgagc ttcttggggg caggaactcg agcctgaggg tagaaggtgt agggtgccga
    16441 gatgggcaga gcagaagtag cggctgaaga aaccatttgt gtatgtgtgt gtgtgtgtgt
    16501 gtgtgtgtgt ttgtgtgttt ggaaactgtt gtcagtattt gatatcgaac tacagagctt
    16561 ccatggcgtc cttttatatc gaagagactc gaccttggaa cttcctctag actttccaga
    16621 gtacggcttc tcaatcgagt tccggagctg tttctgccct aggccggaca cgaggcctac
    16681 tccaagccgc tttgtctggg gtcgcggaag tcctaattag gaaacggaag tagtctccta
    16741 ttaaggtttc caaaaaatct ggggtgccta aaagtctatt ttcttagtgg cacgatacct
    16801 gctttctttg tcccacaaaa atttagactt tccaacctga ccagccttat tccccggaat
    16861 aacagcctgg gggtgaaaaa agcaaaaacg gaccgacaaa cacaaacaca gaagcataat
    16921 aaaattacat ccatcctttt ttttttttcg ttggcggctg aaccatagac ggacgggtac
    16981 gagccccgtc ttgggcgtag ccgttggtgc aagcgcggaa atctacttgt agaagagttg
    17041 catatacatt cttgtaggag gcttttgatg ccgtgccaaa ccggcctgga tatgtaggta
    17101 cagtattcga gggtgtgagg ggaggggcaa acacccaagc tcgcttaatt ttcagtctct
    17161 ctcattccaa cttcgatctc tctgtcaatt gcagtctctc tcgatctccc ctacagacca
    17221 cacactccga ttaagcatct cctgtgcatg tcttgatggg ttacattata ggcgctagca
    17281 aagatgtctg gctggagaga ggaagagaaa aagggtataa gtagctacac aaagagactg
    17341 ttgtgttgag atggctctag tttcagaata tccctgatct gggggctatg ttacaagtgc
    17401 accatgcata atacttgcca tgtctcatgt tgatgctaca gtggcagctc ttggagagtg
    17461 aagatgtttg cttgctcgtg atacggaagt catctctcta cactacgttg ctctgctctt
    17521 catccttcga ttccgttcct cgattctttg ctctcttctt tttgtgagct aagctacatg
    17581 gctgttgacc acttactcct tttgccgcta ctctttttgt agcatcgtgg caatgtcgat
    17641 ccgtcacagg aagaagagga cacgcataaa ttctaccacg tgacgcttcg gccgagagat
    17701 tcacgtgaca gagctccgag aaagtccctc gtcccgctta ctgcacttcc gcacttctgg
    17761 aatcttccac agcccggaac gccagccgtc aagaggggag acacttgaaa gagcgtgcag
    17821 atgatgaggg gacactcatc gccccacaaa cgaaacctag agtgtgccgt tgagacgcat
    17881 cagcgatggt gcggtgagtt ggggtcagag agatgtgggt gaagatgttg gaggtttgaa
    17941 aggtgcaatt tggggtctat tttcgtacaa gtactttggg gcagaaaggt gtgatgttga
    18001 tatggtgtac agtatgtatg gttatggcct ccaagtacag atgaagaggc tgtatcactc
    18061 tacaatctct gtaaaccacc cttgaaaaaa acaaagaata ctttgactgg tacttgtaca
    18121 agacagcggg agctcaaagt ggaagccggg aacaaaaata gagactttta gttatacaag
    18181 tagtggagtt atggtctgtt atgcgcacta agtgaagatg cgatagggct cgttcggaag
    18241 gaagtgtgaa gagggtcttt ttttactagt acaagtagtt gatattgtgg cttctggtaa
    18301 cagattttca acttattcat ccaaggtttt gctgcttcaa gtattttatt acatttatgc
    18361 tcattttata aaataattct acataattcc accataattc cacacacgca atagtcacta
    18421 gaatgaaaca catagaacgc atcgcagaga catgtattag acaggccagg ttagatacac
    18481 cctggctaac taggagaata ttgcaccatc tcctcaagcg cctccagctc accgtataca
    18541 actattcatc tcacccgact aacctccctt tgcttattca ccgatcacca aactccatct
    18601 gagacggtta aaaaagcaag caggtcttgg tcataaacga ttcagacata ttttagtgcc
    18661 aacttatata aatgtcacgc tgtgcggtat ttgttgtgtc gtattcaaag tcctgatctt
    18721 cacctttgga agtgcctccg cctgcaatca tatcgtcatg gcctgatctt ggaagctcta
    18781 gcgttagtta cctctcacag gtctgaatag ttcgtgttgt ctcagaataa tgacacttag
    18841 taaaacaggt gatgtaagac aatcaaagaa tccaccaaat gcccaagtca acgattggat
    18901 catggggtga ttgaagaccg gtacactatc cgagacttct ggtagttgcc atgagaactt
    18961 gaagagccca tcagacgaga cattgcgtaa tcagtaatag tgacttggtg gggtaatgtg
    19021 atgtaacaac gggttaccaa ctgcgttttc agaaaatgta ctggcaccac ctgaccacaa
    19081 gtcttcgtac agctctgccg ccttcaacat gccttgatag ttacaggttc taatagtacg
    19141 gtattgttcc taacaagtag caaaactatc gtaacttgtt gtaatacttg caataacagt
    19201 gcagtagtac acgttggtgc catacctcct ccacattccc aacatttgta acccttctcg
    19261 ccccagaggt ctcatcttca agtcagtccg catacaatgg actccaggta cttcagtaca
    19321 cacgcggctc ctctgctcag acattctagg gtcgataata taactacaat atgagtaaag
    19381 agagtcgttc cctagctgag atgggttgga tctgtagcca cggggtatat atggccgtaa
    19441 atagtccaat tggctaataa taagacctat agaactgagt cagtgttttt catatctatg
    19501 gctgaagtag aataggtact tgaactactt gtaccgcagg gaaagttgta cgaagagtcc
    19561 taccgcagaa ctagacttga cattagtttg tccttactgt atcattaatc atacaagaca
    19621 attgctatag ggcctactcc aagtacagtg gatattggac cgatacttgt actcgtactg
    19681 tacttactcg taccctcatc tcattcgcct tgaaaagtgt actatcgagg cggtaacctg
    19741 acaacaatga ggcccggcac aagcaactac agtattcgta aaagtacaca catttgaatc
    19801 cgcataatcg cggggtagga actattattt gacttgacac ttgatcgcgt gactacacta
    19861 gttagtgtac gaatacttgg cacttttgta ctagtacccg tacttggata cccaaaatcc
    19921 actgactaag cagaaaacga agtccgtctc catgcaggga agttgcagct ggcgcgttta
    19981 atgtccatgt caatctggcc ctgccgtggg ggtttcgctt ctcgtaggat agacttggtc
    20041 cgagtcatgt attatctgga cgttggacaa tggaggttta gccgtaacgt tttgatgcgc
    20101 gcgctcaagc gccgtggaat atgacgtggt tccgtggaaa gtggatgaga gattagacga
    20161 tgataggagc aagggctgaa aaagctactc gaaagacccg aaacaactgt gtgagagggg
    20221 cgaggggtgt gtgatcacgt gactttgtgt ctatagcacg atatcaacgt tcaacagaaa
    20281 cccgagaccc acggaaagcc ctcggttcta ctgtaggttt gggctcgttg ttggtacaga
    20341 acgagtacag agtcgcatcc ggtttagatc agttgcgtga aacatctgag gcggttgctg
    20401 tgaatgtcga ggagcgagcc tgacgggtca tgtttttctt gtttttctta ttcattctag
    20461 taccgtattg aaaatacaac gaaatctggc tgtttccgta ccagcacatc tatattagag
    20521 cgtatcgtac ttttggtgca acgtctatgc cttcactcta aattccacgg agaggcgtgg
    20581 catttttttt aattttttaa ttaggctaaa aagccgaggt ggatagacgg atcaagagtg
    20641 aacagcaagt gtgctaagaa cgaggaacag cggctagagg gtggaaaaga ataatgccgt
    20701 ggccgtgcaa cctcaatact cgttcctgtt gacggaccca tgctaccatg acacaaccac
    20761 gtcctgtact gtacttgtac gagtgccgga tcgtgctgct tgcgtcgacg cacataatca
    20821 ggtcaagaaa gagacagtct cgcataaaga atcaacgcat aaagagtcac cgcagagtca
    20881 aagagggtcg tagaaaagaa atattcagca gaagttgtgt gctgagacaa ctctatctgt
    20941 gtcattcccg ccgcctcaca agaccagtgg agctgctact tgtagtacag gccttgtttg
    21001 cagtagggcc cttgtcctct ccatctgtcc ctgtagacaa tttcctcatt agactacaag
    21061 tgcatgcata tctgtcgctg tgactgaagt tagatcttct tttgggtgat agtatttatg
    21121 tttggagggg gtgaaaaaaa gacgatcaaa tatataaaga agggcgggga ctctttcaca
    21181 aatctacaca ctctcaacaa acaacctcaa acatgccaat cgacgtgcaa aacaccctgg
    21241 aacagctcga gctgtcggag aaaatcgcac tcaccgctgg agtcgacatc tggcataccg
    21301 tccctatcga acggcttggc gtaccttctg cccgaacctc tgatggcccc aatggaatca
    21361 gaggtaccca gttcttcaac tccgagcccg cagcctgtct tccggcctcc ctaggcctcg
    21421 gtgctacgtg ggttcaggat ctcttgtacc aggtaggaga gctgctggcc gaggagtcgc
    21481 gtgccaaaag cgcccatgtc gtgcttgcgc ccacaatcaa catccagcgg tcccctctag
    21541 gaggtcgctc cttcgagtct ttctctgaag atccgctttt gtctggaaag ctggctactc
    21601 agtacgtcaa gggtctacag gacaacaagg tggcagcttg tattaagcac tttgtgacca
    21661 acgaccagga gaatggccgc atgggatcca actcagtcgt aacagatcga gctttgcgag
    21721 aaatctatct caagcccttt gagatcgcag tcagagaagc caaccctaag gccttcatga
    21781 ccgcctacaa caagctcaat ggcacccatg ttagcgagca cgacatcttg ggcagtgtgc
    21841 tgcgaggcga gtggaaatgg cgagggttgg tgatgagtga ctggttcggc acttactcca
    21901 ccagtgacgc tgttaatgcc ggtctggacc ttgagatgcc aggtcctcct cgatggagag
    21961 gcgagcagct cacccatgct gttctcagca acaaggtgac cactgagacg cttgatgagc
    22021 gggtcacaaa tgttcttgag ctcgtgaagt acgcccaaga gtctggaatc ccgttcaatg
    22081 gtcccgaatc caccaacaac acgcctaaga ctcgggctct gctacggaag ctggtggcag
    22141 actccactgt cctgctcaaa aacgattcaa acatcttgcc tctcgacaag accaagaaag
    22201 tggccgtgat tggccccaac gcaaaggcca ctgctttctg tggaggtggt tcagcctctc
    22261 tcagacccta ctatactgtt tctccgtttg agggaatcac ttccaagact ggcagcgaac
    22321 ctgattacgc cgtaggagcc tacgctcata aggagctgcc tgacttcgca tcatacttga
    22381 agtcagagtc tggagacgag ggaatttggg acgttcgatt ctacaacgac aagaggggtg
    22441 ctcaggatcg aaagtgcttt gaccaattga ctatcgagca gaccaaactg tttctgttcg
    22501 attacagtca caaggatatc cccaagaaca agatctttta tgtggacgcc actgccaccc
    22561 tcaaggttcc taaggacgga gtgtacgact ttggaatgac ccttctgggt actgccaagt
    22621 tctttgtcga tgacaagtgc gtgctggact gcactaagga ccaggagaac ggcaattcgt
    22681 ttttcggcga aggcactaag gagaagattg ggtctattga gctcaaggcc aacaaggact
    22741 atgccattcg cctcgagttt ggatccgagg ccacttcccc tcgagagcga ggaggacttg
    22801 tttccaacgg tggaggcgct gttcaggccg gcatggctcg acaggctgcc gccgaagata
    22861 cgatcgccga ggctgtcgag ctggccaaac gttccgaaca ggtaattctc ttttcgggac
    22921 tcaacatggc gtgggagtct gagggattcg accgaccgaa cttgtcgctt cctcctcaca
    22981 atgatgcact catcgaggcc gtgctcgacg cgaatcccaa taccgttatt gtcattcaga
    23041 gtggagctcc agtggagatg ccctgggcat ccaaggccaa gaccatcgtg catgccacct
    23101 ttggaggcaa cgagactgga aacggtattg ccgatgtgct atttggcgac gtgaacccta
    23161 gcgctaagct gcccatcacc taccctctca aggttcaaca tactccctct tactacaact
    23221 tcggccatcc taaacgaact ttgtatggag aagatgtgtt tgtgggctac cgacactacg
    23281 agaaggttga tcgagaagtg ttgtttccct ttggccatgg tctttcatac acttcatttg
    23341 agctgtctaa cctgagtgtt tccaagaagg atgatactgt cactgtaact gtgaacgtca
    23401 agaacaccgg atccaaaacg ggagctgaaa ttgtccaggt ttacgtttct caagagaaac
    23461 catccatcgt gcggcctgta aaggagctcc ggggcttctc caaggtcgag cttgatgctg
    23521 gcaagtccga taccgtcact gtggaactgg atgtcgatca ggccacctca ttctggaacg
    23581 agtatatcag caagtggacc agtgaagctg acaagtacca tattcatgtc ggtaccagca
    23641 gtgcaggtaa gcatcttgag ggtgagtttg aagtcaagaa gactaagaat tggttaggtc
    23701 tttagtctca ttatgtaacg tcatatataa ttatttatgc tcgatgctaa tcgataccta
    23761 cagcccttga ggtggagtac caatactata caaaaagagc acataaatgc acaaatgtag
    23821 tactctcata atggagtttg atccagaata atcaacacct tctgggcagc ccttggtggt
    23881 gtcctggatc atgttaactt tggtctaggt agactgagaa ccagtccata caaaggtcat
    23941 actactccgt ttgtttgggt atcaacacag actcttctcc ctactagcct tcttcctccg
    24001 tatcacagag attatttggt cgttttatgg agtcaactgt tggtagttga gtcttagaac
    24061 acacaagacg gttccattat atactgcagc gtgttgtgta ttagcgctct gcaaagtgca
    24121 cttgtatagc gacagtacaa atattgcagt atacagtaga aggaactgtt tgtactgtac
    24181 atacgtacta cacatctctg tctgaactct tcaaggtcat aatcatcacg aatctttaaa
    24241 tgttattaca aaggttagaa gggatcaagc aagtccttga caagccttca ccccagactt
    24301 caacgaaggt ggacaccgcc tgcagtatat atacgcgtgc tagctgtaga cacggctatt
    24361 actttaatga ctgttgaact taccagacag gaagctcttg agatggccca cgggctgcca
    24421 gtcccctccg tcggaccatt caaacacgcc ctcggtcagc gaagaagtga gagtgaatcg
    24481 agcctccaca ccggtagcgg caggatgcac caatccatcg gtcttgaact gacacagcag
    24541 ccgctgctca gcatcctttc ggatgatgaa gggctgggtg tcgcccagac gccaggtgat
    24601 tcgtcgacgt tcaggagaga atgagccgac gggcttgctt tgggctccca aagtgttggc
    24661 tccgtccaca gagacggaaa agacacctcc cgtaagagtg gctgc
//
